# Supplementary material for: Review of the millipede genus Sellanucheza Enghoff, Golovatch & Nguyen, 2004, with descriptions of three new species from Laos and redescription of S. variata (Attems, 1953) (Diplopoda, Polydesmida, Paradoxosomatidae)
Source: Zookeys. 2026 Jun 23;1282:339–69. doi: 10.3897/zookeys.1282.186746 (PMC13320305; doi:10.3897/zookeys.1282.186746)
Supplement: XML Treatment for Sellanucheza [file zookeys.1282.186746-treatment1.xml]

<!DOCTYPE tp:taxon-treatment
  PUBLIC "-//TaxonX//DTD Taxonomic Treatment Publishing DTD v0 20100105//EN" "tax-treatment-NSO.dtd">
<tp:taxon-treatment xmlns:tp="http://www.plazi.org/taxpub"><tp:treatment-meta><kwd-group><label>Taxon classification</label><kwd>
                <named-content content-type="kingdom">Animalia</named-content>
              </kwd><kwd>
                <named-content content-type="order">Polydesmida</named-content>
              </kwd><kwd>
                <named-content content-type="family">Paradoxosomatidae</named-content>
              </kwd></kwd-group><mixed-citation publication-type="journal"><person-group><name><surname>Likhitrakarn</surname><given-names>Natdanai</given-names></name><name><surname>Golovatch</surname><given-names>Sergei I.</given-names></name><name><surname>Lips</surname><given-names>Josiane</given-names></name><name><surname>Panha</surname><given-names>Somsak</given-names></name><name><surname>Sutcharit</surname><given-names>Chirasak</given-names></name></person-group><article-title>Review of the millipede genus <italic><tp:taxon-name><tp:taxon-name-part taxon-name-part-type="genus" reg="Sellanucheza">Sellanucheza</tp:taxon-name-part></tp:taxon-name></italic> Enghoff, Golovatch &amp; Nguyen, 2004, with descriptions of three new species from Laos and redescription of <italic><tp:taxon-name><tp:taxon-name-part taxon-name-part-type="genus" reg="Sellanucheza">S.</tp:taxon-name-part> <tp:taxon-name-part taxon-name-part-type="species" reg="variata">variata</tp:taxon-name-part></tp:taxon-name></italic> (Attems, 1953) (<tp:taxon-name><tp:taxon-name-part taxon-name-part-type="class" reg="Diplopoda">Diplopoda</tp:taxon-name-part></tp:taxon-name>, <tp:taxon-name><tp:taxon-name-part taxon-name-part-type="order" reg="Polydesmida">Polydesmida</tp:taxon-name-part></tp:taxon-name>, <tp:taxon-name><tp:taxon-name-part taxon-name-part-type="family" reg="Paradoxosomatidae">Paradoxosomatidae</tp:taxon-name-part></tp:taxon-name>)</article-title><source>Zookeys</source><day>23</day><month>06</month><year>2026</year><volume>1282</volume><fpage>339</fpage><lpage>369</lpage><pub-id pub-id-type="doi">10.3897/zookeys.1282.186746</pub-id></mixed-citation></tp:treatment-meta><tp:nomenclature><label>Genus</label><tp:taxon-name><object-id xmlns:xlink="http://www.w3.org/1999/xlink" content-type="arpha" xlink:type="simple">0BED9F91-B91D-5AEC-BD9D-F7BC976231AC</object-id>
                    		<tp:taxon-name-part taxon-name-part-type="genus" reg="Sellanucheza">Sellanucheza</tp:taxon-name-part>
                    	</tp:taxon-name><tp:taxon-authority>Enghoff, Golovatch &amp; Nguyen, 2014</tp:taxon-authority><tp:nomenclature-citation-list><tp:nomenclature-citation><tp:taxon-name>
                  <tp:taxon-name-part taxon-name-part-type="genus" reg="Szechuanella">Szechuanella</tp:taxon-name-part>
                </tp:taxon-name><comment><xref ref-type="bibr" rid="B13">Hoffman 1961</xref>: 533 (<abbrev xmlns:xlink="http://www.w3.org/1999/xlink" xlink:title="original description and subsequent descriptive notes" xlink:type="simple">D</abbrev>), preoccupied by <tp:taxon-name><tp:taxon-name-part taxon-name-part-type="genus" reg="Szechuanella">Szechuanella</tp:taxon-name-part></tp:taxon-name> Lu, 1959.</comment></tp:nomenclature-citation><tp:nomenclature-citation><tp:taxon-name>
                  <tp:taxon-name-part taxon-name-part-type="genus" reg="Szechuanella">Szechuanella</tp:taxon-name-part>
                </tp:taxon-name><comment> –<xref ref-type="bibr" rid="B14">Hoffman 1963</xref>: 586 (<abbrev xmlns:xlink="http://www.w3.org/1999/xlink" xlink:title="mention" xlink:type="simple">M</abbrev>, <abbrev xmlns:xlink="http://www.w3.org/1999/xlink" xlink:title="appearance in a key" xlink:type="simple">K</abbrev>); <xref ref-type="bibr" rid="B15">Jeekel 1968</xref>: 62 (<abbrev xmlns:xlink="http://www.w3.org/1999/xlink" xlink:title="mention" xlink:type="simple">M</abbrev>, <abbrev xmlns:xlink="http://www.w3.org/1999/xlink" xlink:title="new subsequent records" xlink:type="simple">R</abbrev>); <xref ref-type="bibr" rid="B5">Golovatch 1984</xref>: 57 (<abbrev xmlns:xlink="http://www.w3.org/1999/xlink" xlink:title="mention" xlink:type="simple">M</abbrev>); <xref ref-type="bibr" rid="B38">Shelley et al. 2000</xref>: 132 (<abbrev xmlns:xlink="http://www.w3.org/1999/xlink" xlink:title="mention" xlink:type="simple">M</abbrev>); <xref ref-type="bibr" rid="B39">Sierwald 2009</xref>: 117 (<abbrev xmlns:xlink="http://www.w3.org/1999/xlink" xlink:title="appearance in a species list" xlink:type="simple">L</abbrev>).</comment></tp:nomenclature-citation><tp:nomenclature-citation><tp:taxon-name>
                  <tp:taxon-name-part taxon-name-part-type="genus" reg="Sellanucheza">Sellanucheza</tp:taxon-name-part>
                </tp:taxon-name><comment><xref ref-type="bibr" rid="B3">Enghoff et al. 2004</xref>: 39 (<abbrev xmlns:xlink="http://www.w3.org/1999/xlink" xlink:title="mention" xlink:type="simple">M</abbrev>, <abbrev xmlns:xlink="http://www.w3.org/1999/xlink" xlink:title="appearance in a species list" xlink:type="simple">L</abbrev>), nomen novum.</comment></tp:nomenclature-citation><tp:nomenclature-citation><tp:taxon-name>
                  <tp:taxon-name-part taxon-name-part-type="genus" reg="Cemsunguria">Cemsunguria</tp:taxon-name-part>
                </tp:taxon-name><comment><xref ref-type="bibr" rid="B37">Özdikmen 2007</xref>: 433 (<abbrev xmlns:xlink="http://www.w3.org/1999/xlink" xlink:title="mention" xlink:type="simple">M</abbrev>), junior objective synonym (synonymized by <xref ref-type="bibr" rid="B32">Nguyen 2011</xref>).</comment></tp:nomenclature-citation><tp:nomenclature-citation><tp:taxon-name>
                  <tp:taxon-name-part taxon-name-part-type="genus" reg="Sellanucheza">Sellanucheza</tp:taxon-name-part>
                </tp:taxon-name><comment> –<xref ref-type="bibr" rid="B6">Golovatch 2013a</xref>: 22 (<abbrev xmlns:xlink="http://www.w3.org/1999/xlink" xlink:title="mention" xlink:type="simple">M</abbrev>, <abbrev xmlns:xlink="http://www.w3.org/1999/xlink" xlink:title="appearance in a key" xlink:type="simple">K</abbrev>); 2013b: 330 (<abbrev xmlns:xlink="http://www.w3.org/1999/xlink" xlink:title="mention" xlink:type="simple">M</abbrev>, <abbrev xmlns:xlink="http://www.w3.org/1999/xlink" xlink:title="appearance in a key" xlink:type="simple">K</abbrev>); <xref ref-type="bibr" rid="B34">Nguyen and Sierwald 2013</xref>: 1295 (<abbrev xmlns:xlink="http://www.w3.org/1999/xlink" xlink:title="mention" xlink:type="simple">M</abbrev>, <abbrev xmlns:xlink="http://www.w3.org/1999/xlink" xlink:title="appearance in a species list" xlink:type="simple">L</abbrev>).</comment></tp:nomenclature-citation></tp:nomenclature-citation-list></tp:nomenclature><tp:treatment-sec sec-type="Diagnosis"><title>Diagnosis</title><p><bold>(amended after <xref ref-type="bibr" rid="B13">Hoffman 1961</xref> and <xref ref-type="bibr" rid="B32">Nguyen 2011</xref>)</bold>. <italic><tp:taxon-name><tp:taxon-name-part taxon-name-part-type="genus" reg="Sellanucheza">Sellanucheza</tp:taxon-name-part></tp:taxon-name></italic> is a member of the tribe <tp:taxon-name><tp:taxon-name-part taxon-name-part-type="tribe" reg="Sulciferini">Sulciferini</tp:taxon-name-part></tp:taxon-name> and can be distinguished from all other genera in the tribe by the following combination of gonopodal characters: (1) telopodite provided with two or three large postfemoral processes; (2) both lamina medialis and lamina lateralis being well-developed; (3) lack of a clear demarcation between the femorite and the postfemoral region; and (4) solenophore distinctly curved ventrad to form a circular or subcircular structure together with the femorite, and bearing one or two basal processes.</p></tp:treatment-sec><tp:treatment-sec sec-type="General morphological characters"><title>General morphological characters.</title><p>A genus of medium to large-sized <tp:taxon-name><tp:taxon-name-part taxon-name-part-type="family" reg="Paradoxosomatidae">Paradoxosomatidae</tp:taxon-name-part></tp:taxon-name> (body length ca 11–59 mm) with 20 rings and a normal pore formula. Paraterga variable, ranging from vestigial to strongly developed on midbody rings. Coloration typically dark brown to blackish but also including uniform light yellowish to pallid forms. Transverse sulcus usually distinct on metaterga. Sternal modifications in males always involving a large sternal lobe between coxae 4 on ring 5; additional modifications may include transverse lobes or paramedian cones on both rings 5 and 6, or well-developed ventroposterior tubercles near the coxae starting from ring 6 onwards. Male legs without adenostyles; tarsal brushes present, sometimes extending as far as ring 17. Epiproct long and flattened, with a pair of distinct lateral dentiform tubercles.</p><p>Gonopods relatively simple; coxite long, slender and cylindrical, with a dense group of setae distodorsally. Prefemoral part (<abbrev xmlns:xlink="http://www.w3.org/1999/xlink" xlink:title="prefemoral part" xlink:type="simple">pfe</abbrev>) short and densely setose, ca 1/3–1/5 length of acropodite. Femorite (<abbrev xmlns:xlink="http://www.w3.org/1999/xlink" xlink:title="femorite" xlink:type="simple">fe</abbrev>) long and slender or relatively stout and curved, often with a distinct mesal groove. Distal part of femorite or base of solenophore (<abbrev xmlns:xlink="http://www.w3.org/1999/xlink" xlink:title="solenophore" xlink:type="simple">sph</abbrev>) supplied with two distinct processes: process <abbrev xmlns:xlink="http://www.w3.org/1999/xlink" xlink:title="process A" xlink:type="simple">pa</abbrev> typically long, spiniform, slender and acute, often with its tip curved ventrad, although sometimes short; process <abbrev xmlns:xlink="http://www.w3.org/1999/xlink" xlink:title="process B" xlink:type="simple">pb</abbrev> usually shorter, varying from a short acute spine or a long projection to a small or large lamina. Solenophore relatively long, coiled or curved to sheath the usually long and flagelliform solenomere (<abbrev xmlns:xlink="http://www.w3.org/1999/xlink" xlink:title="solenomere" xlink:type="simple">sl</abbrev>); distal margin of solenophore highly variable, ranging from truncate and subquadrate to deeply bifid or uniquely anchor-shaped (trifid).</p></tp:treatment-sec><tp:treatment-sec sec-type="Type species"><title>Type species.</title><p><italic><tp:taxon-name><tp:taxon-name-part taxon-name-part-type="genus" reg="Szechuanella">Szechuanella</tp:taxon-name-part> <tp:taxon-name-part taxon-name-part-type="species" reg="tenebra">tenebra</tp:taxon-name-part></tp:taxon-name></italic> Hoffman, 1961, by original designation.</p></tp:treatment-sec><tp:treatment-sec sec-type="Other species included"><title>Other species included.</title><p><italic><tp:taxon-name><tp:taxon-name-part taxon-name-part-type="genus" reg="Sellanucheza">Sellanucheza</tp:taxon-name-part> <tp:taxon-name-part taxon-name-part-type="species" reg="tenebra">tenebra</tp:taxon-name-part></tp:taxon-name></italic> (Hoffman, 1961), <italic><tp:taxon-name><tp:taxon-name-part taxon-name-part-type="genus" reg="Sellanucheza">S.</tp:taxon-name-part> <tp:taxon-name-part taxon-name-part-type="species" reg="variata">variata</tp:taxon-name-part></tp:taxon-name></italic> (Attems, 1953), <italic><tp:taxon-name><tp:taxon-name-part taxon-name-part-type="genus" reg="Sellanucheza">S.</tp:taxon-name-part> <tp:taxon-name-part taxon-name-part-type="species" reg="grandis">grandis</tp:taxon-name-part></tp:taxon-name></italic> (Golovatch, 1984), <italic><tp:taxon-name><tp:taxon-name-part taxon-name-part-type="genus" reg="Sellanucheza">S.</tp:taxon-name-part> <tp:taxon-name-part taxon-name-part-type="species" reg="hoffmani">hoffmani</tp:taxon-name-part></tp:taxon-name></italic> Nguyen, 2011, <italic><tp:taxon-name><tp:taxon-name-part taxon-name-part-type="genus" reg="Sellanucheza">S.</tp:taxon-name-part> <tp:taxon-name-part taxon-name-part-type="species" reg="jaegeri">jaegeri</tp:taxon-name-part></tp:taxon-name></italic> Golovatch, 2013, <italic><tp:taxon-name><tp:taxon-name-part taxon-name-part-type="genus" reg="Sellanucheza">S.</tp:taxon-name-part> <tp:taxon-name-part taxon-name-part-type="species" reg="typica">typica</tp:taxon-name-part></tp:taxon-name></italic> Golovatch, 2013, <italic><tp:taxon-name><tp:taxon-name-part taxon-name-part-type="genus" reg="Sellanucheza">S.</tp:taxon-name-part> <tp:taxon-name-part taxon-name-part-type="species" reg="laotica">laotica</tp:taxon-name-part></tp:taxon-name></italic> sp. nov., <italic><tp:taxon-name><tp:taxon-name-part taxon-name-part-type="genus" reg="Sellanucheza">S.</tp:taxon-name-part> <tp:taxon-name-part taxon-name-part-type="species" reg="longispina">longispina</tp:taxon-name-part></tp:taxon-name></italic> sp. nov., <italic><tp:taxon-name><tp:taxon-name-part taxon-name-part-type="genus" reg="Sellanucheza">S.</tp:taxon-name-part> <tp:taxon-name-part taxon-name-part-type="species" reg="ancorata">ancorata</tp:taxon-name-part></tp:taxon-name></italic> sp. nov.</p></tp:treatment-sec><tp:treatment-sec sec-type="Remarks"><title>Remarks.</title><p>The genus name <italic><tp:taxon-name><tp:taxon-name-part taxon-name-part-type="genus" reg="Sellanucheza">Sellanucheza</tp:taxon-name-part></tp:taxon-name></italic> was established by <xref ref-type="bibr" rid="B3">Enghoff et al. (2004)</xref> as a replacement name for the preoccupied <italic><tp:taxon-name><tp:taxon-name-part taxon-name-part-type="genus" reg="Szechuanella">Szechuanella</tp:taxon-name-part></tp:taxon-name></italic> Hoffman, 1961 (non Lu, 1959). Subsequently, <italic><tp:taxon-name><tp:taxon-name-part taxon-name-part-type="genus" reg="Cemsunguria">Cemsunguria</tp:taxon-name-part></tp:taxon-name></italic> was proposed as an unnecessary replacement name by <xref ref-type="bibr" rid="B37">Özdikmen (2007)</xref>, making it an instantaneous junior objective synonym of <italic><tp:taxon-name><tp:taxon-name-part taxon-name-part-type="genus" reg="Sellanucheza">Sellanucheza</tp:taxon-name-part></tp:taxon-name></italic> under Article 23.1 of the ICZN (<xref ref-type="bibr" rid="B32">Nguyen 2011</xref>; <xref ref-type="bibr" rid="B34">Nguyen and Sierwald 2013</xref>). With the addition of three new species described in this study, the genus <italic><tp:taxon-name><tp:taxon-name-part taxon-name-part-type="genus" reg="Sellanucheza">Sellanucheza</tp:taxon-name-part></tp:taxon-name></italic> now comprises nine formally described species. These new discoveries in the limestone karst systems of Khammouane and Bolikhamsay provinces, northeastern Laos (Fig. <xref ref-type="fig" rid="F16">16</xref>), represent a significant range extension for the genus, which was previously known only from southern China and northern and central Vietnam (<xref ref-type="bibr" rid="B13">Hoffman 1961</xref>; <xref ref-type="bibr" rid="B5">Golovatch 1984</xref>, <xref ref-type="bibr" rid="B6">2013a</xref>; <xref ref-type="bibr" rid="B32">Nguyen 2011</xref>).</p></tp:treatment-sec><tp:treatment-sec><!--Section generated to contain objects referenced in tp:taxon-treatment.--><fig id="F16" position="float" orientation="portrait"><object-id xmlns:xlink="http://www.w3.org/1999/xlink" content-type="doi" xlink:type="simple">10.3897/zookeys.1282.186746.figure16</object-id><object-id xmlns:xlink="http://www.w3.org/1999/xlink" content-type="arpha" xlink:type="simple">E01AAB18-1037-56F3-9357-FE7CDE3E247D</object-id><label>Figure 16.</label><caption><p>Distribution of all currently known <italic><tp:taxon-name><tp:taxon-name-part taxon-name-part-type="genus" reg="Sellanucheza">Sellanucheza</tp:taxon-name-part></tp:taxon-name></italic> (nine species) Filled triangle <italic><tp:taxon-name><tp:taxon-name-part taxon-name-part-type="genus" reg="Sellanucheza">S.</tp:taxon-name-part> <tp:taxon-name-part taxon-name-part-type="species" reg="jaegeri">jaegeri</tp:taxon-name-part></tp:taxon-name></italic> Golovatch, 2013 Open diamond <italic><tp:taxon-name><tp:taxon-name-part taxon-name-part-type="genus" reg="Sellanucheza">S.</tp:taxon-name-part> <tp:taxon-name-part taxon-name-part-type="species" reg="typica">typica</tp:taxon-name-part></tp:taxon-name></italic> Golovatch, 2013 Filled square <italic><tp:taxon-name><tp:taxon-name-part taxon-name-part-type="genus" reg="Sellanucheza">S.</tp:taxon-name-part> <tp:taxon-name-part taxon-name-part-type="species" reg="tenebra">tenebra</tp:taxon-name-part></tp:taxon-name></italic> (Hoffman, 1961) Open circle <italic><tp:taxon-name><tp:taxon-name-part taxon-name-part-type="genus" reg="Sellanucheza">S.</tp:taxon-name-part> <tp:taxon-name-part taxon-name-part-type="species" reg="variata">variata</tp:taxon-name-part></tp:taxon-name></italic> (Attems, 1953) Open triangle <italic><tp:taxon-name><tp:taxon-name-part taxon-name-part-type="genus" reg="Sellanucheza">S.</tp:taxon-name-part> <tp:taxon-name-part taxon-name-part-type="species" reg="grandis">grandis</tp:taxon-name-part></tp:taxon-name></italic> (Golovatch, 1984) Asterisk <italic><tp:taxon-name><tp:taxon-name-part taxon-name-part-type="genus" reg="Sellanucheza">S.</tp:taxon-name-part> <tp:taxon-name-part taxon-name-part-type="species" reg="longispina">longispina</tp:taxon-name-part></tp:taxon-name></italic> sp. nov. Inverted filled triangle <italic><tp:taxon-name><tp:taxon-name-part taxon-name-part-type="genus" reg="Sellanucheza">S.</tp:taxon-name-part> <tp:taxon-name-part taxon-name-part-type="species" reg="ancorata">ancorata</tp:taxon-name-part></tp:taxon-name></italic> sp. nov. Open square <italic><tp:taxon-name><tp:taxon-name-part taxon-name-part-type="genus" reg="Sellanucheza">S.</tp:taxon-name-part> <tp:taxon-name-part taxon-name-part-type="species" reg="laotica">laotica</tp:taxon-name-part></tp:taxon-name></italic> sp. nov. Filled circle <italic><tp:taxon-name><tp:taxon-name-part taxon-name-part-type="genus" reg="Sellanucheza">S.</tp:taxon-name-part> <tp:taxon-name-part taxon-name-part-type="species" reg="hoffmani">hoffmani</tp:taxon-name-part></tp:taxon-name></italic> Nguyen, 2011.</p></caption><graphic xmlns:xlink="http://www.w3.org/1999/xlink" xlink:href="zookeys-1282-339_article-186746__-g016.jpg" id="oo_1691215.jpg" position="float" orientation="portrait" xlink:type="simple"><uri content-type="original_file" xlink:type="simple">https://binary.pensoft.net/fig/1691215</uri></graphic></fig></tp:treatment-sec><ref-list><ref id="B13"><mixed-citation xmlns:xlink="http://www.w3.org/1999/xlink" xlink:type="simple">Hoffman RL (1961) Two new diplopod genera from western China (<tp:taxon-name><tp:taxon-name-part taxon-name-part-type="order">Polydesmida</tp:taxon-name-part></tp:taxon-name>: <tp:taxon-name><tp:taxon-name-part taxon-name-part-type="family">Strongylosomatidae</tp:taxon-name-part></tp:taxon-name>). Annals and Magazine of Natural History 13(3): 533–543. <ext-link xlink:href="10.1080/00222936008651054" ext-link-type="doi" xlink:type="simple">https://doi.org/10.1080/00222936008651054</ext-link></mixed-citation></ref><ref id="B14"><mixed-citation xmlns:xlink="http://www.w3.org/1999/xlink" xlink:type="simple">Hoffman RL (1963) A contribution to the knowledge of Asiatic strongylosomoid <tp:taxon-name><tp:taxon-name-part taxon-name-part-type="class">Diplopoda</tp:taxon-name-part></tp:taxon-name> (<tp:taxon-name><tp:taxon-name-part taxon-name-part-type="order">Polydesmida</tp:taxon-name-part></tp:taxon-name>: <tp:taxon-name><tp:taxon-name-part taxon-name-part-type="family">Strongylosomatidae</tp:taxon-name-part></tp:taxon-name>). Annals and Magazine of Natural History Series 13: 5(58): 577–593. <ext-link xlink:href="10.1080/00222936208651289" ext-link-type="doi" xlink:type="simple">https://doi.org/10.1080/00222936208651289</ext-link></mixed-citation></ref><ref id="B15"><mixed-citation xmlns:xlink="http://www.w3.org/1999/xlink" xlink:type="simple">Jeekel CAW (1968) On the classification and geographical distribution of the family <tp:taxon-name><tp:taxon-name-part taxon-name-part-type="family">Paradoxosomatidae</tp:taxon-name-part></tp:taxon-name> (<tp:taxon-name><tp:taxon-name-part taxon-name-part-type="class">Diplopoda</tp:taxon-name-part></tp:taxon-name>, <tp:taxon-name><tp:taxon-name-part taxon-name-part-type="order">Polydesmida</tp:taxon-name-part></tp:taxon-name>). Academisch Proefschrift, Rotterdam, 162 pp.</mixed-citation></ref><ref id="B5"><mixed-citation xmlns:xlink="http://www.w3.org/1999/xlink" xlink:type="simple">Golovatch SI (1984) Contributions to the millipede fauna of Vietnam (<tp:taxon-name><tp:taxon-name-part taxon-name-part-type="class">Diplopoda</tp:taxon-name-part></tp:taxon-name>) II. Acta Zoologica Academiae Scientiarum Hungaricae 30(1–2): 56–57.</mixed-citation></ref><ref id="B38"><mixed-citation xmlns:xlink="http://www.w3.org/1999/xlink" xlink:type="simple">Shelley RM, Sierwald P, Kiser SB, Golovatch SI (2000) Nomenclator generum et familiarum Diplopodorum II. A list of the genus and family-group names in the class <tp:taxon-name><tp:taxon-name-part taxon-name-part-type="class">Diplopoda</tp:taxon-name-part></tp:taxon-name> from 1958 through 1999. Pensoft Publishers, Sofia-Bulgaria, 167pp.</mixed-citation></ref><ref id="B39"><mixed-citation xmlns:xlink="http://www.w3.org/1999/xlink" xlink:type="simple">Sierwald P (2009) Contributions to Myriapod taxonomy: The milliped and centiped genera and species described by Dr. Richard Lawrence Hoffman. In: Roble SM, Mitchell JC (eds): A Lifetime of Contributions to Myriapodology and Natural History of Virginia: A Festschrift in Honor of Richard L. Hoffman’s 80<sup>th</sup> Birthday. Virginia Museum of Natural History Special Publication 16. Virginia Museum of Natural History, Martinsville, 113–147.</mixed-citation></ref><ref id="B3"><mixed-citation xmlns:xlink="http://www.w3.org/1999/xlink" xlink:type="simple">Enghoff H, Golovatch SI, Nguyen DA (2004) A review of the millipede fauna of Vietnam (<tp:taxon-name><tp:taxon-name-part taxon-name-part-type="class">Diplopoda</tp:taxon-name-part></tp:taxon-name>). <tp:taxon-name><tp:taxon-name-part taxon-name-part-type="phylum">Arthropoda</tp:taxon-name-part></tp:taxon-name> Selecta 13(1/2): 29–43. <ext-link xlink:href="https://kmkjournals.com/journals/AS/AS_Index_Volumes/AS_13/AS_13_1_029_043_Enghoff_et_al" ext-link-type="uri" xlink:type="simple">https://kmkjournals.com/journals/AS/AS_Index_Volumes/AS_13/AS_13_1_029_043_Enghoff_et_al</ext-link></mixed-citation></ref><ref id="B37"><mixed-citation xmlns:xlink="http://www.w3.org/1999/xlink" xlink:type="simple">Özdikmen H (2007) A nomenclatural act on <tp:taxon-name><tp:taxon-name-part taxon-name-part-type="subphylum">Myriapoda</tp:taxon-name-part></tp:taxon-name>: Replacement names for homonymous generic names of a millipede and a centipede (<tp:taxon-name><tp:taxon-name-part taxon-name-part-type="subphylum">Myriapoda</tp:taxon-name-part></tp:taxon-name> and <tp:taxon-name><tp:taxon-name-part taxon-name-part-type="class">Chilopoda</tp:taxon-name-part></tp:taxon-name>). Munis Entomology and Zoology 2(2): 433–435.</mixed-citation></ref><ref id="B32"><mixed-citation xmlns:xlink="http://www.w3.org/1999/xlink" xlink:type="simple">Nguyen AD (2011) A review of the millipede tribe <tp:taxon-name><tp:taxon-name-part taxon-name-part-type="tribe">Tonkinosomatini</tp:taxon-name-part></tp:taxon-name> (<tp:taxon-name><tp:taxon-name-part taxon-name-part-type="class">Diplopoda</tp:taxon-name-part></tp:taxon-name>: <tp:taxon-name><tp:taxon-name-part taxon-name-part-type="order">Polydesmida</tp:taxon-name-part></tp:taxon-name>: <tp:taxon-name><tp:taxon-name-part taxon-name-part-type="family">Paradoxosomatidae</tp:taxon-name-part></tp:taxon-name>) from Vietnam. Zootaxa 3036(1): 58–68. <ext-link xlink:href="10.11646/zootaxa.3036.1.4" ext-link-type="doi" xlink:type="simple">https://doi.org/10.11646/zootaxa.3036.1.4</ext-link></mixed-citation></ref><ref id="B6"><mixed-citation xmlns:xlink="http://www.w3.org/1999/xlink" xlink:type="simple">Golovatch SI (2013a) On several new or poorly-known Oriental <tp:taxon-name><tp:taxon-name-part taxon-name-part-type="family">Paradoxosomatidae</tp:taxon-name-part></tp:taxon-name> (<tp:taxon-name><tp:taxon-name-part taxon-name-part-type="class">Diplopoda</tp:taxon-name-part></tp:taxon-name>: <tp:taxon-name><tp:taxon-name-part taxon-name-part-type="order">Polydesmida</tp:taxon-name-part></tp:taxon-name>), XIII. <tp:taxon-name><tp:taxon-name-part taxon-name-part-type="phylum">Arthropoda</tp:taxon-name-part></tp:taxon-name> Selecta 22(1): 1–31. <ext-link xlink:href="https://kmkjournals.com/upload/PDF/ArthropodaSelecta/22/22_1%20001_031%20Golovatch%20for%20Inet%20low%20res.pdf" ext-link-type="uri" xlink:type="simple">https://kmkjournals.com/upload/PDF/ArthropodaSelecta/22/22_1%20001_031%20Golovatch%20for%20Inet%20low%20res.pdf</ext-link></mixed-citation></ref><ref id="B34"><mixed-citation xmlns:xlink="http://www.w3.org/1999/xlink" xlink:type="simple">Nguyen AD, Sierwald P (2013) A worldwide catalog of the family <tp:taxon-name><tp:taxon-name-part taxon-name-part-type="family">Paradoxosomatidae</tp:taxon-name-part></tp:taxon-name> Daday, 1889 (<tp:taxon-name><tp:taxon-name-part taxon-name-part-type="class">Diplopoda</tp:taxon-name-part></tp:taxon-name>: <tp:taxon-name><tp:taxon-name-part taxon-name-part-type="order">Polydesmida</tp:taxon-name-part></tp:taxon-name>). Check List 9(6): 1132–1353. <ext-link xlink:href="10.15560/9.6.1132" ext-link-type="doi" xlink:type="simple">https://doi.org/10.15560/9.6.1132</ext-link></mixed-citation></ref></ref-list></tp:taxon-treatment>
