# Supplementary material for: Review of the millipede genus Sellanucheza Enghoff, Golovatch & Nguyen, 2004, with descriptions of three new species from Laos and redescription of S. variata (Attems, 1953) (Diplopoda, Polydesmida, Paradoxosomatidae)
Source: Zookeys. 2026 Jun 23;1282:339–69. doi: 10.3897/zookeys.1282.186746 (PMC13320305; doi:10.3897/zookeys.1282.186746)
Supplement: XML Treatment for Sellanucheza tenebra [file zookeys.1282.186746-treatment2.xml]

<!DOCTYPE tp:taxon-treatment
  PUBLIC "-//TaxonX//DTD Taxonomic Treatment Publishing DTD v0 20100105//EN" "tax-treatment-NSO.dtd">
<tp:taxon-treatment xmlns:tp="http://www.plazi.org/taxpub"><tp:treatment-meta><kwd-group><label>Taxon classification</label><kwd>
                <named-content content-type="kingdom">Animalia</named-content>
              </kwd><kwd>
                <named-content content-type="order">Polydesmida</named-content>
              </kwd><kwd>
                <named-content content-type="family">Paradoxosomatidae</named-content>
              </kwd></kwd-group><mixed-citation publication-type="journal"><person-group><name><surname>Likhitrakarn</surname><given-names>Natdanai</given-names></name><name><surname>Golovatch</surname><given-names>Sergei I.</given-names></name><name><surname>Lips</surname><given-names>Josiane</given-names></name><name><surname>Panha</surname><given-names>Somsak</given-names></name><name><surname>Sutcharit</surname><given-names>Chirasak</given-names></name></person-group><article-title>Review of the millipede genus <italic><tp:taxon-name><tp:taxon-name-part taxon-name-part-type="genus" reg="Sellanucheza">Sellanucheza</tp:taxon-name-part></tp:taxon-name></italic> Enghoff, Golovatch &amp; Nguyen, 2004, with descriptions of three new species from Laos and redescription of <italic><tp:taxon-name><tp:taxon-name-part taxon-name-part-type="genus" reg="Sellanucheza">S.</tp:taxon-name-part> <tp:taxon-name-part taxon-name-part-type="species" reg="variata">variata</tp:taxon-name-part></tp:taxon-name></italic> (Attems, 1953) (<tp:taxon-name><tp:taxon-name-part taxon-name-part-type="class" reg="Diplopoda">Diplopoda</tp:taxon-name-part></tp:taxon-name>, <tp:taxon-name><tp:taxon-name-part taxon-name-part-type="order" reg="Polydesmida">Polydesmida</tp:taxon-name-part></tp:taxon-name>, <tp:taxon-name><tp:taxon-name-part taxon-name-part-type="family" reg="Paradoxosomatidae">Paradoxosomatidae</tp:taxon-name-part></tp:taxon-name>)</article-title><source>Zookeys</source><day>23</day><month>06</month><year>2026</year><volume>1282</volume><fpage>339</fpage><lpage>369</lpage><pub-id pub-id-type="doi">10.3897/zookeys.1282.186746</pub-id></mixed-citation></tp:treatment-meta><tp:nomenclature><tp:taxon-name><object-id xmlns:xlink="http://www.w3.org/1999/xlink" content-type="arpha" xlink:type="simple">3517C922-DC8D-5542-9A18-67D30F606D3E</object-id>
                    		<tp:taxon-name-part taxon-name-part-type="genus" reg="Sellanucheza">Sellanucheza</tp:taxon-name-part> <tp:taxon-name-part taxon-name-part-type="species" reg="tenebra">tenebra</tp:taxon-name-part>
                    	</tp:taxon-name><tp:taxon-authority>(Hoffman, 1961)</tp:taxon-authority><xref ref-type="fig" rid="F1">Fig. 1</xref><tp:nomenclature-citation-list><tp:nomenclature-citation><tp:taxon-name><tp:taxon-name-part taxon-name-part-type="genus" reg="Szechuanella">Szechuanella</tp:taxon-name-part> <tp:taxon-name-part taxon-name-part-type="species" reg="tenebra">tenebra</tp:taxon-name-part></tp:taxon-name><comment><xref ref-type="bibr" rid="B13">Hoffman 1961</xref>: 535 (<abbrev xmlns:xlink="http://www.w3.org/1999/xlink" xlink:title="original description and subsequent descriptive notes" xlink:type="simple">D</abbrev>).</comment></tp:nomenclature-citation><tp:nomenclature-citation><tp:taxon-name><tp:taxon-name-part taxon-name-part-type="genus" reg="Szechuanella">Szechuanella</tp:taxon-name-part> <tp:taxon-name-part taxon-name-part-type="species" reg="tenebra">tenebra</tp:taxon-name-part></tp:taxon-name><comment> –<xref ref-type="bibr" rid="B14">Hoffman 1963</xref>: 586 (<abbrev xmlns:xlink="http://www.w3.org/1999/xlink" xlink:title="mention" xlink:type="simple">M</abbrev>, <abbrev xmlns:xlink="http://www.w3.org/1999/xlink" xlink:title="appearance in a key" xlink:type="simple">K</abbrev>); <xref ref-type="bibr" rid="B15">Jeekel 1968</xref>: 75 (<abbrev xmlns:xlink="http://www.w3.org/1999/xlink" xlink:title="mention" xlink:type="simple">M</abbrev>); <xref ref-type="bibr" rid="B43">Wang and Mauriès 1996</xref>: 87 (<abbrev xmlns:xlink="http://www.w3.org/1999/xlink" xlink:title="appearance in a species list" xlink:type="simple">L</abbrev>); <xref ref-type="bibr" rid="B39">Sierwald 2009</xref>: 125 (<abbrev xmlns:xlink="http://www.w3.org/1999/xlink" xlink:title="mention" xlink:type="simple">M</abbrev>).</comment></tp:nomenclature-citation><tp:nomenclature-citation><tp:taxon-name><tp:taxon-name-part taxon-name-part-type="genus" reg="Sellanucheza">Sellanucheza</tp:taxon-name-part> <tp:taxon-name-part taxon-name-part-type="species" reg="tenebra">tenebra</tp:taxon-name-part></tp:taxon-name><comment> –<xref ref-type="bibr" rid="B3">Enghoff et al. 2004</xref>: 39 (<abbrev xmlns:xlink="http://www.w3.org/1999/xlink" xlink:title="mention" xlink:type="simple">M</abbrev>); <xref ref-type="bibr" rid="B34">Nguyen and Sierwald 2013</xref>: 1296 (<abbrev xmlns:xlink="http://www.w3.org/1999/xlink" xlink:title="appearance in a species list" xlink:type="simple">L</abbrev>); <xref ref-type="bibr" rid="B6">Golovatch 2013a</xref>: 22 (<abbrev xmlns:xlink="http://www.w3.org/1999/xlink" xlink:title="mention" xlink:type="simple">M</abbrev>, <abbrev xmlns:xlink="http://www.w3.org/1999/xlink" xlink:title="appearance in a key" xlink:type="simple">K</abbrev>); 2013b: 330 (<abbrev xmlns:xlink="http://www.w3.org/1999/xlink" xlink:title="mention" xlink:type="simple">M</abbrev>, <abbrev xmlns:xlink="http://www.w3.org/1999/xlink" xlink:title="appearance in a key" xlink:type="simple">K</abbrev>).</comment></tp:nomenclature-citation></tp:nomenclature-citation-list></tp:nomenclature><tp:treatment-sec sec-type="Distribution"><title>Distribution.</title><p>China, Sichuan Province, Wushan, <named-content xmlns:xlink="http://www.w3.org/1999/xlink" content-type="dwc:verbatimCoordinates" xlink:type="simple">31.07°N, 109.52°E</named-content> (<xref ref-type="bibr" rid="B13">Hoffman 1961</xref>).</p></tp:treatment-sec><tp:treatment-sec sec-type="Remarks"><title>Remarks.</title><p><italic><tp:taxon-name><tp:taxon-name-part taxon-name-part-type="genus" reg="Sellanucheza">Sellanucheza</tp:taxon-name-part> <tp:taxon-name-part taxon-name-part-type="species" reg="tenebra">tenebra</tp:taxon-name-part></tp:taxon-name></italic> was originally described as the type species of the genus <italic><tp:taxon-name><tp:taxon-name-part taxon-name-part-type="genus" reg="Szechuanella">Szechuanella</tp:taxon-name-part></tp:taxon-name></italic> Hoffman, 1961, based on a male holotype from Wushan, Sichuan Province, China (<xref ref-type="bibr" rid="B13">Hoffman 1961</xref>). However, as the name <italic><tp:taxon-name><tp:taxon-name-part taxon-name-part-type="genus" reg="Szechuanella">Szechuanella</tp:taxon-name-part></tp:taxon-name></italic> Hoffman, 1961 was found to be preoccupied by a trilobite genus (<xref ref-type="bibr" rid="B46">Zhang and Fan 1960</xref>), <xref ref-type="bibr" rid="B3">Enghoff et al. (2004)</xref> proposed <italic><tp:taxon-name><tp:taxon-name-part taxon-name-part-type="genus" reg="Sellanucheza">Sellanucheza</tp:taxon-name-part></tp:taxon-name></italic> as a replacement name. Somatically, this species is unique among congeners due to the strongly reduced paraterga on rings 3–19, these being represented only by very faint bulges devoid of any delimiting sulci. This character makes <italic><tp:taxon-name><tp:taxon-name-part taxon-name-part-type="genus" reg="Sellanucheza">S.</tp:taxon-name-part> <tp:taxon-name-part taxon-name-part-type="species" reg="tenebra">tenebra</tp:taxon-name-part></tp:taxon-name></italic> clearly distinguished from all other known species, in which the paraterga, even if poorly developed, are always demarcated by at least a dorsal sulcus. In addition, male sternum 5 is characteristic in bearing a large, hemispherical lobe between coxae 4. Regarding the gonopod, <italic><tp:taxon-name><tp:taxon-name-part taxon-name-part-type="genus" reg="Sellanucheza">S.</tp:taxon-name-part> <tp:taxon-name-part taxon-name-part-type="species" reg="tenebra">tenebra</tp:taxon-name-part></tp:taxon-name></italic> is characterized by a long, strongly coiled solenophore (<abbrev xmlns:xlink="http://www.w3.org/1999/xlink" xlink:title="solenophore" xlink:type="simple">sph</abbrev>) which is subequal in length to a subunciform femorite (<abbrev xmlns:xlink="http://www.w3.org/1999/xlink" xlink:title="femorite" xlink:type="simple">fe</abbrev>) (Fig. <xref ref-type="fig" rid="F1">1A</xref>). Most notably, the gonopod bears a conspicuous, long and acute process <abbrev xmlns:xlink="http://www.w3.org/1999/xlink" xlink:title="process A" xlink:type="simple">pa</abbrev> directed ventrad, as well as a small, acute, basal process <abbrev xmlns:xlink="http://www.w3.org/1999/xlink" xlink:title="process B" xlink:type="simple">pb</abbrev> (Fig. <xref ref-type="fig" rid="F1">1A, B</xref>). The solenophore tip is bifid, consisting of two large, rounded, subequal, hyaline, spatulate lobules (Fig. <xref ref-type="fig" rid="F1">1A, B</xref>). These features make <italic><tp:taxon-name><tp:taxon-name-part taxon-name-part-type="genus" reg="Sellanucheza">S.</tp:taxon-name-part> <tp:taxon-name-part taxon-name-part-type="species" reg="tenebra">tenebra</tp:taxon-name-part></tp:taxon-name></italic> clearly distinguished from congeners such as <italic><tp:taxon-name><tp:taxon-name-part taxon-name-part-type="genus" reg="Sellanucheza">S.</tp:taxon-name-part> <tp:taxon-name-part taxon-name-part-type="species" reg="variata">variata</tp:taxon-name-part></tp:taxon-name></italic> or <italic><tp:taxon-name><tp:taxon-name-part taxon-name-part-type="genus" reg="Sellanucheza">S.</tp:taxon-name-part> <tp:taxon-name-part taxon-name-part-type="species" reg="grandis">grandis</tp:taxon-name-part></tp:taxon-name></italic>, which typically show a relatively shorter or differently shaped solenophore. The species remains known only from the type locality in Sichuan Province, China.</p><fig id="F1" position="float" orientation="portrait"><object-id xmlns:xlink="http://www.w3.org/1999/xlink" content-type="doi" xlink:type="simple">10.3897/zookeys.1282.186746.figure1</object-id><object-id xmlns:xlink="http://www.w3.org/1999/xlink" content-type="arpha" xlink:type="simple">35204370-0769-51B2-AF3F-4213B110CB50</object-id><label>Figure 1.</label><caption><p><italic><tp:taxon-name><tp:taxon-name-part taxon-name-part-type="genus" reg="Sellanucheza">Sellanucheza</tp:taxon-name-part> <tp:taxon-name-part taxon-name-part-type="species" reg="tenebra">tenebra</tp:taxon-name-part></tp:taxon-name></italic> (Hoffman, 1961). <bold>A</bold>. Right gonopod, mesal view; <bold>B</bold>. Distal part, lateral view. Drawings modified after <xref ref-type="bibr" rid="B13">Hoffman (1961)</xref>, not to scale. Abbreviations: <abbrev xmlns:xlink="http://www.w3.org/1999/xlink" xlink:title="process A" xlink:type="simple">pa</abbrev> = process A, <abbrev xmlns:xlink="http://www.w3.org/1999/xlink" xlink:title="process B" xlink:type="simple">pb</abbrev> = process B, <abbrev xmlns:xlink="http://www.w3.org/1999/xlink" xlink:title="femorite" xlink:type="simple">fe</abbrev> = femorite, <abbrev xmlns:xlink="http://www.w3.org/1999/xlink" xlink:title="prefemoral part" xlink:type="simple">pfe</abbrev> = prefemoral part, <abbrev xmlns:xlink="http://www.w3.org/1999/xlink" xlink:title="solenomere" xlink:type="simple">sl</abbrev> = solenomere, <abbrev xmlns:xlink="http://www.w3.org/1999/xlink" xlink:title="solenophore" xlink:type="simple">sph</abbrev> = solenophore.</p></caption><graphic xmlns:xlink="http://www.w3.org/1999/xlink" xlink:href="zookeys-1282-339_article-186746__-g001.jpg" id="oo_1691200.jpg" position="float" orientation="portrait" xlink:type="simple"><uri content-type="original_file" xlink:type="simple">https://binary.pensoft.net/fig/1691200</uri></graphic></fig></tp:treatment-sec><ref-list><ref id="B13"><mixed-citation xmlns:xlink="http://www.w3.org/1999/xlink" xlink:type="simple">Hoffman RL (1961) Two new diplopod genera from western China (<tp:taxon-name><tp:taxon-name-part taxon-name-part-type="order">Polydesmida</tp:taxon-name-part></tp:taxon-name>: <tp:taxon-name><tp:taxon-name-part taxon-name-part-type="family">Strongylosomatidae</tp:taxon-name-part></tp:taxon-name>). Annals and Magazine of Natural History 13(3): 533–543. <ext-link xlink:href="10.1080/00222936008651054" ext-link-type="doi" xlink:type="simple">https://doi.org/10.1080/00222936008651054</ext-link></mixed-citation></ref><ref id="B14"><mixed-citation xmlns:xlink="http://www.w3.org/1999/xlink" xlink:type="simple">Hoffman RL (1963) A contribution to the knowledge of Asiatic strongylosomoid <tp:taxon-name><tp:taxon-name-part taxon-name-part-type="class">Diplopoda</tp:taxon-name-part></tp:taxon-name> (<tp:taxon-name><tp:taxon-name-part taxon-name-part-type="order">Polydesmida</tp:taxon-name-part></tp:taxon-name>: <tp:taxon-name><tp:taxon-name-part taxon-name-part-type="family">Strongylosomatidae</tp:taxon-name-part></tp:taxon-name>). Annals and Magazine of Natural History Series 13: 5(58): 577–593. <ext-link xlink:href="10.1080/00222936208651289" ext-link-type="doi" xlink:type="simple">https://doi.org/10.1080/00222936208651289</ext-link></mixed-citation></ref><ref id="B15"><mixed-citation xmlns:xlink="http://www.w3.org/1999/xlink" xlink:type="simple">Jeekel CAW (1968) On the classification and geographical distribution of the family <tp:taxon-name><tp:taxon-name-part taxon-name-part-type="family">Paradoxosomatidae</tp:taxon-name-part></tp:taxon-name> (<tp:taxon-name><tp:taxon-name-part taxon-name-part-type="class">Diplopoda</tp:taxon-name-part></tp:taxon-name>, <tp:taxon-name><tp:taxon-name-part taxon-name-part-type="order">Polydesmida</tp:taxon-name-part></tp:taxon-name>). Academisch Proefschrift, Rotterdam, 162 pp.</mixed-citation></ref><ref id="B43"><mixed-citation xmlns:xlink="http://www.w3.org/1999/xlink" xlink:type="simple">Wang D, Mauriès JP (1996) Review and perspective of study on myriapodology of China. In: Geoffroy JJ, Mauriès JP, Nguyen Duy-Jacquemin M (eds): Acta Myriapodologica. Mémoires du Muséum national d’Histoire naturelle, 169. Muséum national d’Histoire naturelle, Paris, 81–99.</mixed-citation></ref><ref id="B39"><mixed-citation xmlns:xlink="http://www.w3.org/1999/xlink" xlink:type="simple">Sierwald P (2009) Contributions to Myriapod taxonomy: The milliped and centiped genera and species described by Dr. Richard Lawrence Hoffman. In: Roble SM, Mitchell JC (eds): A Lifetime of Contributions to Myriapodology and Natural History of Virginia: A Festschrift in Honor of Richard L. Hoffman’s 80<sup>th</sup> Birthday. Virginia Museum of Natural History Special Publication 16. Virginia Museum of Natural History, Martinsville, 113–147.</mixed-citation></ref><ref id="B3"><mixed-citation xmlns:xlink="http://www.w3.org/1999/xlink" xlink:type="simple">Enghoff H, Golovatch SI, Nguyen DA (2004) A review of the millipede fauna of Vietnam (<tp:taxon-name><tp:taxon-name-part taxon-name-part-type="class">Diplopoda</tp:taxon-name-part></tp:taxon-name>). <tp:taxon-name><tp:taxon-name-part taxon-name-part-type="phylum">Arthropoda</tp:taxon-name-part></tp:taxon-name> Selecta 13(1/2): 29–43. <ext-link xlink:href="https://kmkjournals.com/journals/AS/AS_Index_Volumes/AS_13/AS_13_1_029_043_Enghoff_et_al" ext-link-type="uri" xlink:type="simple">https://kmkjournals.com/journals/AS/AS_Index_Volumes/AS_13/AS_13_1_029_043_Enghoff_et_al</ext-link></mixed-citation></ref><ref id="B34"><mixed-citation xmlns:xlink="http://www.w3.org/1999/xlink" xlink:type="simple">Nguyen AD, Sierwald P (2013) A worldwide catalog of the family <tp:taxon-name><tp:taxon-name-part taxon-name-part-type="family">Paradoxosomatidae</tp:taxon-name-part></tp:taxon-name> Daday, 1889 (<tp:taxon-name><tp:taxon-name-part taxon-name-part-type="class">Diplopoda</tp:taxon-name-part></tp:taxon-name>: <tp:taxon-name><tp:taxon-name-part taxon-name-part-type="order">Polydesmida</tp:taxon-name-part></tp:taxon-name>). Check List 9(6): 1132–1353. <ext-link xlink:href="10.15560/9.6.1132" ext-link-type="doi" xlink:type="simple">https://doi.org/10.15560/9.6.1132</ext-link></mixed-citation></ref><ref id="B6"><mixed-citation xmlns:xlink="http://www.w3.org/1999/xlink" xlink:type="simple">Golovatch SI (2013a) On several new or poorly-known Oriental <tp:taxon-name><tp:taxon-name-part taxon-name-part-type="family">Paradoxosomatidae</tp:taxon-name-part></tp:taxon-name> (<tp:taxon-name><tp:taxon-name-part taxon-name-part-type="class">Diplopoda</tp:taxon-name-part></tp:taxon-name>: <tp:taxon-name><tp:taxon-name-part taxon-name-part-type="order">Polydesmida</tp:taxon-name-part></tp:taxon-name>), XIII. <tp:taxon-name><tp:taxon-name-part taxon-name-part-type="phylum">Arthropoda</tp:taxon-name-part></tp:taxon-name> Selecta 22(1): 1–31. <ext-link xlink:href="https://kmkjournals.com/upload/PDF/ArthropodaSelecta/22/22_1%20001_031%20Golovatch%20for%20Inet%20low%20res.pdf" ext-link-type="uri" xlink:type="simple">https://kmkjournals.com/upload/PDF/ArthropodaSelecta/22/22_1%20001_031%20Golovatch%20for%20Inet%20low%20res.pdf</ext-link></mixed-citation></ref><ref id="B46"><mixed-citation xmlns:xlink="http://www.w3.org/1999/xlink" xlink:type="simple">Zhang W, Fan J (1960) [Ordovician and Silurian trilobites of the Chilian Mountains]. In: Yin T (Ed.) Geological Gazetteer of the Chilian Mountains 4. Science Press, Beijing, 83–148.</mixed-citation></ref></ref-list></tp:taxon-treatment>
