# Supplementary material for: Review of the millipede genus Sellanucheza Enghoff, Golovatch & Nguyen, 2004, with descriptions of three new species from Laos and redescription of S. variata (Attems, 1953) (Diplopoda, Polydesmida, Paradoxosomatidae)
Source: Zookeys. 2026 Jun 23;1282:339–69. doi: 10.3897/zookeys.1282.186746 (PMC13320305; doi:10.3897/zookeys.1282.186746)
Supplement: XML Treatment for Sellanucheza variata [file zookeys.1282.186746-treatment3.xml]

<!DOCTYPE tp:taxon-treatment
  PUBLIC "-//TaxonX//DTD Taxonomic Treatment Publishing DTD v0 20100105//EN" "tax-treatment-NSO.dtd">
<tp:taxon-treatment xmlns:tp="http://www.plazi.org/taxpub"><tp:treatment-meta><kwd-group><label>Taxon classification</label><kwd>
                <named-content content-type="kingdom">Animalia</named-content>
              </kwd><kwd>
                <named-content content-type="order">Polydesmida</named-content>
              </kwd><kwd>
                <named-content content-type="family">Paradoxosomatidae</named-content>
              </kwd></kwd-group><mixed-citation publication-type="journal"><person-group><name><surname>Likhitrakarn</surname><given-names>Natdanai</given-names></name><name><surname>Golovatch</surname><given-names>Sergei I.</given-names></name><name><surname>Lips</surname><given-names>Josiane</given-names></name><name><surname>Panha</surname><given-names>Somsak</given-names></name><name><surname>Sutcharit</surname><given-names>Chirasak</given-names></name></person-group><article-title>Review of the millipede genus <italic><tp:taxon-name><tp:taxon-name-part taxon-name-part-type="genus" reg="Sellanucheza">Sellanucheza</tp:taxon-name-part></tp:taxon-name></italic> Enghoff, Golovatch &amp; Nguyen, 2004, with descriptions of three new species from Laos and redescription of <italic><tp:taxon-name><tp:taxon-name-part taxon-name-part-type="genus" reg="Sellanucheza">S.</tp:taxon-name-part> <tp:taxon-name-part taxon-name-part-type="species" reg="variata">variata</tp:taxon-name-part></tp:taxon-name></italic> (Attems, 1953) (<tp:taxon-name><tp:taxon-name-part taxon-name-part-type="class" reg="Diplopoda">Diplopoda</tp:taxon-name-part></tp:taxon-name>, <tp:taxon-name><tp:taxon-name-part taxon-name-part-type="order" reg="Polydesmida">Polydesmida</tp:taxon-name-part></tp:taxon-name>, <tp:taxon-name><tp:taxon-name-part taxon-name-part-type="family" reg="Paradoxosomatidae">Paradoxosomatidae</tp:taxon-name-part></tp:taxon-name>)</article-title><source>Zookeys</source><day>23</day><month>06</month><year>2026</year><volume>1282</volume><fpage>339</fpage><lpage>369</lpage><pub-id pub-id-type="doi">10.3897/zookeys.1282.186746</pub-id></mixed-citation></tp:treatment-meta><tp:nomenclature><tp:taxon-name><object-id xmlns:xlink="http://www.w3.org/1999/xlink" content-type="arpha" xlink:type="simple">0BF4A978-E100-5588-9F4A-1645F4D92422</object-id>
                    		<tp:taxon-name-part taxon-name-part-type="genus" reg="Sellanucheza">Sellanucheza</tp:taxon-name-part> <tp:taxon-name-part taxon-name-part-type="species" reg="variata">variata</tp:taxon-name-part>
                    	</tp:taxon-name><tp:taxon-authority>(Attems, 1953)</tp:taxon-authority><xref ref-type="fig" rid="F2">Figs 2</xref><xref ref-type="fig" rid="F3">, 3</xref><tp:nomenclature-citation-list><tp:nomenclature-citation><tp:taxon-name><tp:taxon-name-part taxon-name-part-type="genus" reg="Nedyopus">Nedyopus</tp:taxon-name-part> <tp:taxon-name-part taxon-name-part-type="species" reg="variatus">variatus</tp:taxon-name-part></tp:taxon-name><comment><xref ref-type="bibr" rid="B2">Attems 1953</xref>: 170 (<abbrev xmlns:xlink="http://www.w3.org/1999/xlink" xlink:title="original description and subsequent descriptive notes" xlink:type="simple">D</abbrev>).</comment></tp:nomenclature-citation><tp:nomenclature-citation><tp:taxon-name><tp:taxon-name-part taxon-name-part-type="genus" reg="Szechuanella">Szechuanella</tp:taxon-name-part> <tp:taxon-name-part taxon-name-part-type="species" reg="variata">variata</tp:taxon-name-part></tp:taxon-name><comment> –<xref ref-type="bibr" rid="B14">Hoffman 1963</xref>: 586 (<abbrev xmlns:xlink="http://www.w3.org/1999/xlink" xlink:title="original description and subsequent descriptive notes" xlink:type="simple">D</abbrev>, <abbrev xmlns:xlink="http://www.w3.org/1999/xlink" xlink:title="appearance in a key" xlink:type="simple">K</abbrev>); <xref ref-type="bibr" rid="B15">Jeekel 1968</xref>: 62 (<abbrev xmlns:xlink="http://www.w3.org/1999/xlink" xlink:title="mention" xlink:type="simple">M</abbrev>); <xref ref-type="bibr" rid="B4">Golovatch 1983</xref>: 182 (<abbrev xmlns:xlink="http://www.w3.org/1999/xlink" xlink:title="mention" xlink:type="simple">M</abbrev>).</comment></tp:nomenclature-citation><tp:nomenclature-citation><tp:taxon-name><tp:taxon-name-part taxon-name-part-type="genus" reg="Sellanucheza">Sellanucheza</tp:taxon-name-part> <tp:taxon-name-part taxon-name-part-type="species" reg="variata">variata</tp:taxon-name-part></tp:taxon-name><comment> –<xref ref-type="bibr" rid="B3">Enghoff et al. 2004</xref>: 39 (<abbrev xmlns:xlink="http://www.w3.org/1999/xlink" xlink:title="appearance in a species list" xlink:type="simple">L</abbrev>); <xref ref-type="bibr" rid="B6">Golovatch 2013a</xref>: 22 (<abbrev xmlns:xlink="http://www.w3.org/1999/xlink" xlink:title="mention" xlink:type="simple">M</abbrev>); 2013b: 330 (<abbrev xmlns:xlink="http://www.w3.org/1999/xlink" xlink:title="mention" xlink:type="simple">M</abbrev>, <abbrev xmlns:xlink="http://www.w3.org/1999/xlink" xlink:title="appearance in a key" xlink:type="simple">K</abbrev>); <xref ref-type="bibr" rid="B34">Nguyen and Sierwald 2013</xref>: 1296 (<abbrev xmlns:xlink="http://www.w3.org/1999/xlink" xlink:title="appearance in a species list" xlink:type="simple">L</abbrev>).</comment></tp:nomenclature-citation></tp:nomenclature-citation-list></tp:nomenclature><tp:treatment-sec sec-type="Type material examined"><title>Type material examined.</title><p>• <bold><italic>Syntypes</italic></bold> 1 ♂, 1 ♀ (<abbrev xmlns:xlink="http://www.w3.org/1999/xlink" content-type="institution" xlink:title="Naturhistorisches Museum Wien, Austria" xlink:type="simple">NHMW</abbrev>-3536), Vietnam, Laocai Province, Cha Pa (= Sapa), 1938–1939, leg. C. Dawydoff.</p></tp:treatment-sec><tp:treatment-sec sec-type="Diagnosis"><title>Diagnosis.</title><p>Among all known congeners, <italic><tp:taxon-name><tp:taxon-name-part taxon-name-part-type="genus" reg="Sellanucheza">Sellanucheza</tp:taxon-name-part> <tp:taxon-name-part taxon-name-part-type="species" reg="variata">variata</tp:taxon-name-part></tp:taxon-name></italic> appears to be most similar to <italic><tp:taxon-name><tp:taxon-name-part taxon-name-part-type="genus" reg="Sellanucheza">S.</tp:taxon-name-part> <tp:taxon-name-part taxon-name-part-type="species" reg="typica">typica</tp:taxon-name-part></tp:taxon-name></italic> Golovatch, 2013, but can be distinguished by the following combination of characters. Somatically, it differs from <italic><tp:taxon-name><tp:taxon-name-part taxon-name-part-type="genus" reg="Sellanucheza">S.</tp:taxon-name-part> <tp:taxon-name-part taxon-name-part-type="species" reg="typica">typica</tp:taxon-name-part></tp:taxon-name></italic> by the presence of pleurosternal carinae until ring 5 (vs absent in <italic><tp:taxon-name><tp:taxon-name-part taxon-name-part-type="genus" reg="Sellanucheza">S.</tp:taxon-name-part> <tp:taxon-name-part taxon-name-part-type="species" reg="typica">typica</tp:taxon-name-part></tp:taxon-name></italic>) and male tarsal brushes extending until ring 16 (vs ring 12 in <italic><tp:taxon-name><tp:taxon-name-part taxon-name-part-type="genus" reg="Sellanucheza">S.</tp:taxon-name-part> <tp:taxon-name-part taxon-name-part-type="species" reg="typica">typica</tp:taxon-name-part></tp:taxon-name></italic>). Regarding the gonopods, the femorite is notably stout (vs slender and elongate in <italic><tp:taxon-name><tp:taxon-name-part taxon-name-part-type="genus" reg="Sellanucheza">S.</tp:taxon-name-part> <tp:taxon-name-part taxon-name-part-type="species" reg="typica">typica</tp:taxon-name-part></tp:taxon-name></italic>). The solenophore is clearly curved and subequal in length to the femorite. Process <abbrev xmlns:xlink="http://www.w3.org/1999/xlink" xlink:title="process A" xlink:type="simple">pa</abbrev> is prominent, long, slender, and acute, while process <abbrev xmlns:xlink="http://www.w3.org/1999/xlink" xlink:title="process B" xlink:type="simple">pb</abbrev> is short, spiniform, and curved upwards.</p></tp:treatment-sec><tp:treatment-sec sec-type="Redescription"><title>Redescription.</title><p>Length ca 37 (♂) or 46 mm (♀), width of midbody pro- and metazona 2.8 and 3.3 mm (♂) or 4.6 and 5 mm (♀), respectively.</p><p>Coloration of alcohol material after 87 years of preservation, faded to reddish brown or black-brown (Fig. <xref ref-type="fig" rid="F2">2A–F</xref>), posterior halves of metaterga, collum, paraterga and epiproct pale light brown to yellowish (Fig. <xref ref-type="fig" rid="F2">2A–F</xref>), head and antennae yellow-brown, tip of antenna dark brown (Fig. <xref ref-type="fig" rid="F2">2A</xref>), venter and legs pale brown to yellowish (Fig. <xref ref-type="fig" rid="F2">2B–I</xref>).</p><fig id="F2" position="float" orientation="portrait"><object-id xmlns:xlink="http://www.w3.org/1999/xlink" content-type="doi" xlink:type="simple">10.3897/zookeys.1282.186746.figure2</object-id><object-id xmlns:xlink="http://www.w3.org/1999/xlink" content-type="arpha" xlink:type="simple">AFC81948-9B15-583E-8078-AF478B788EC0</object-id><label>Figure 2.</label><caption><p><italic><tp:taxon-name><tp:taxon-name-part taxon-name-part-type="genus" reg="Sellanucheza">Sellanucheza</tp:taxon-name-part> <tp:taxon-name-part taxon-name-part-type="species" reg="variata">variata</tp:taxon-name-part></tp:taxon-name></italic> (Attems, 1953), ♂ syntype. <bold>A, B</bold>. Anterior part of body, dorsal and lateral views, respectively; <bold>C, D</bold>. Rings 10 and 11, dorsal and lateral views, respectively; <bold>E–G</bold>. Posterior part of body, lateral, dorsal and ventral views, respectively; <bold>H, I</bold>. Sternal cones between coxae 4, subposterior and sublateral views, respectively.</p></caption><graphic xmlns:xlink="http://www.w3.org/1999/xlink" xlink:href="zookeys-1282-339_article-186746__-g002.jpg" id="oo_1691201.jpg" position="float" orientation="portrait" xlink:type="simple"><uri content-type="original_file" xlink:type="simple">https://binary.pensoft.net/fig/1691201</uri></graphic></fig><p>Clypeolabral region and vertex sparsely setose, epicranial suture distinct. Antennae moderately long (Fig. <xref ref-type="fig" rid="F2">2A, B</xref>), reaching body ring 3 (♂, ♀) when stretched dorsally. In width, head &lt; ring 3 = 4 &lt; 2 &lt; collum &lt; ring 5 &lt; 6–17 (♂); thereafter body gently and gradually tapering.</p><p>Collum semi-lunar, with an untraceable pattern of setation, surface rugulose, middle slightly flattened; paraterga rounded subtriangular, declined ventrad, devoid of lateral incisions; posterior corner very narrowly rounded, not extending past tergal margin (Fig. <xref ref-type="fig" rid="F2">2A, B</xref>).</p><p>Tegument smooth and shining, prozona finely shagreened, metaterga finely leathery and faintly rugulose; surface below paraterga finely microgranulate (Fig. <xref ref-type="fig" rid="F2">2A–F</xref>). Postcollum metaterga with two transverse rows of setae traceable at least as insertion points when setae broken off: 3+3 in anterior (pre-sulcus) and 4+4 in posterior (post-sulcus) row, the latter being barely traceable as insertion points (Fig. <xref ref-type="fig" rid="F2">2A–F</xref>). Axial line visible both on pro- and metazona.</p><p>Paraterga well developed (Fig. <xref ref-type="fig" rid="F2">2A, C, F</xref>), lying low (at 1/2 of body), slightly upturned, but lying below dorsum; anterior edge broadly rounded and narrowly bordered, fused to callus; lateral edge without incisions; posterior corner very narrowly rounded, not produced past rear tergal margin except for ring 2; posterior edge nearly straight. Paraterga 2 broad, anterior edge angular and rounded, lateral edge without incisions (Fig. <xref ref-type="fig" rid="F2">2A, B</xref>). Calluses on paraterga narrow, demarcated by a sulcus only dorsally. Ozopore evident, lateral, lying in an ovoid groove at ca 1/3 metaterga in front of posterior corner (Fig. <xref ref-type="fig" rid="F2">2B, D, E</xref>).</p><p>Transverse sulcus distinct (Fig. <xref ref-type="fig" rid="F2">2A, C, F</xref>), slightly incomplete on metaterga 4, complete on metaterga 5–18, narrow, line-shaped, shallow, reaching the bases of paraterga, faintly beaded at bottom. Stricture between pro- and metazona narrow, beaded at bottom down to base of paraterga (Fig. <xref ref-type="fig" rid="F2">2B–F</xref>).</p><p>Pleurosternal carinae complete high crests with a sharp posterior tooth on each of rings 2 and 3, thereafter remaining visible only as a bulge anteriorly until ring 5 (Fig. <xref ref-type="fig" rid="F2">2B, D, E</xref>).</p><p>Epiproct (Fig. <xref ref-type="fig" rid="F2">2E, F</xref>) conical, rounded dorsoventrally, with two small apical papillae; tip subtrapeziform; pre-apical papillae evident, lying close to tip. Hypoproct nearly semi-circular (Fig. <xref ref-type="fig" rid="F2">2G</xref>), posterior tip broadly rounded, setiferous knobs at posterior edge very small and moderately well separated.</p><p>Sterna sparsely setose, without modifications (Fig. <xref ref-type="fig" rid="F2">2G</xref>); an entire, large, rounded, linguiform, setose, sternal lobe between ♂ coxae 4 (Fig. <xref ref-type="fig" rid="F2">2H, I</xref>). A paramedian pair of small, but evident tubercles in front of gonopod aperture. Legs moderately long and slender, midbody legs ca 1.2–1.4 (♂) or 1.1–1.3 × (♀) as long as body height, ♂ prefemora without modifications, tarsal brushes present until ♂ legs 16.</p><p>Gonopods (Fig. <xref ref-type="fig" rid="F3">3</xref>) simple. Coxite long, slender, cylindrical, slightly curved posteriorly, densely setose distodorsally. Prefemorite (<abbrev xmlns:xlink="http://www.w3.org/1999/xlink" xlink:title="prefemoral part" xlink:type="simple">pfe</abbrev>) densely setose, as usual, ovoid, elongate, ca 1/3–1/4 length of acropodite (Fig. <xref ref-type="fig" rid="F3">3A–C</xref>). Femorite (<abbrev xmlns:xlink="http://www.w3.org/1999/xlink" xlink:title="femorite" xlink:type="simple">fe</abbrev>) relatively stout, expanded basally, narrowed distad, evidently curved (Fig. <xref ref-type="fig" rid="F3">3A–C</xref>), showing a distinct mesal groove; process <abbrev xmlns:xlink="http://www.w3.org/1999/xlink" xlink:title="process B" xlink:type="simple">pb</abbrev> short, spiniform, slightly curved upwards, located apicoventrally (Fig. <xref ref-type="fig" rid="F3">3A, C</xref>). Solenophore (<abbrev xmlns:xlink="http://www.w3.org/1999/xlink" xlink:title="solenophore" xlink:type="simple">sph</abbrev>) large, broad, lamellar, strongly coiled, briefly bifid at tip, consisting of a straight, acute tooth and a rounded lobe with a faintly serrate margin (Fig. <xref ref-type="fig" rid="F3">3C</xref>); base of solenophore with a most prominent, long, slender, curved and acute process <abbrev xmlns:xlink="http://www.w3.org/1999/xlink" xlink:title="process A" xlink:type="simple">pa</abbrev> projecting mesad (Fig. <xref ref-type="fig" rid="F3">3A–C</xref>). Solenomere (<abbrev xmlns:xlink="http://www.w3.org/1999/xlink" xlink:title="solenomere" xlink:type="simple">sl</abbrev>) long, flagelliform, originating from femorite, almost fully sheathed by solenophore, with only its tip slightly exposed (Fig. <xref ref-type="fig" rid="F3">3B, C</xref>).</p><fig id="F3" position="float" orientation="portrait"><object-id xmlns:xlink="http://www.w3.org/1999/xlink" content-type="doi" xlink:type="simple">10.3897/zookeys.1282.186746.figure3</object-id><object-id xmlns:xlink="http://www.w3.org/1999/xlink" content-type="arpha" xlink:type="simple">F3BD4CDB-617B-5376-8E11-A5B531AFB6B7</object-id><label>Figure 3.</label><caption><p><italic><tp:taxon-name><tp:taxon-name-part taxon-name-part-type="genus" reg="Sellanucheza">Sellanucheza</tp:taxon-name-part> <tp:taxon-name-part taxon-name-part-type="species" reg="variata">variata</tp:taxon-name-part></tp:taxon-name></italic> (Attems, 1953), ♂ syntype. <bold>A, B</bold>. New drawings of right gonopod, lateral and mesal views, respectively; <bold>C</bold>. Left gonopod, mesal view, modified and redrawn from <xref ref-type="bibr" rid="B14">Hoffman (1963)</xref>. Abbreviations: <abbrev xmlns:xlink="http://www.w3.org/1999/xlink" xlink:title="process A" xlink:type="simple">pa</abbrev> = process A, <abbrev xmlns:xlink="http://www.w3.org/1999/xlink" xlink:title="process B" xlink:type="simple">pb</abbrev> = process B, <abbrev xmlns:xlink="http://www.w3.org/1999/xlink" xlink:title="femorite" xlink:type="simple">fe</abbrev> = femorite, <abbrev xmlns:xlink="http://www.w3.org/1999/xlink" xlink:title="prefemoral part" xlink:type="simple">pfe</abbrev> = prefemoral part, <abbrev xmlns:xlink="http://www.w3.org/1999/xlink" xlink:title="solenomere" xlink:type="simple">sl</abbrev> = solenomere, <abbrev xmlns:xlink="http://www.w3.org/1999/xlink" xlink:title="solenophore" xlink:type="simple">sph</abbrev> = solenophore. Scale bars: 0.5 mm (<bold>A, B</bold>).</p></caption><graphic xmlns:xlink="http://www.w3.org/1999/xlink" xlink:href="zookeys-1282-339_article-186746__-g003.jpg" id="oo_1691202.jpg" position="float" orientation="portrait" xlink:type="simple"><uri content-type="original_file" xlink:type="simple">https://binary.pensoft.net/fig/1691202</uri></graphic></fig></tp:treatment-sec><tp:treatment-sec sec-type="Remarks"><title>Remarks.</title><p>Although <xref ref-type="bibr" rid="B2">Attems (1953)</xref> and <xref ref-type="bibr" rid="B14">Hoffman (1963)</xref> provided descriptions of this species, <italic><tp:taxon-name><tp:taxon-name-part taxon-name-part-type="genus" reg="Sellanucheza">Sellanucheza</tp:taxon-name-part> <tp:taxon-name-part taxon-name-part-type="species" reg="variata">variata</tp:taxon-name-part></tp:taxon-name></italic> has hitherto remained poorly defined, mainly due to the lack of detailed gonopod illustrations. The present study provides new and detailed drawings of the right gonopod (Fig. <xref ref-type="fig" rid="F3">3A, B</xref>) based on the re-examination of the type material, complemented by a modified illustration of the left gonopod (Fig. <xref ref-type="fig" rid="F3">3C</xref>) from <xref ref-type="bibr" rid="B14">Hoffman (1963)</xref> to provide a complete diagnostic overview. The present redescription, based on the syntypes, serves to complete the documentation and stabilize the diagnostic features of the species. In accordance with <xref ref-type="bibr" rid="B14">Hoffman (1963)</xref>, the type locality is confirmed as being restricted to Chapa (= Sa Pa), Lao Cai Province, northern Vietnam.</p></tp:treatment-sec><ref-list><ref id="B14"><mixed-citation xmlns:xlink="http://www.w3.org/1999/xlink" xlink:type="simple">Hoffman RL (1963) A contribution to the knowledge of Asiatic strongylosomoid <tp:taxon-name><tp:taxon-name-part taxon-name-part-type="class">Diplopoda</tp:taxon-name-part></tp:taxon-name> (<tp:taxon-name><tp:taxon-name-part taxon-name-part-type="order">Polydesmida</tp:taxon-name-part></tp:taxon-name>: <tp:taxon-name><tp:taxon-name-part taxon-name-part-type="family">Strongylosomatidae</tp:taxon-name-part></tp:taxon-name>). Annals and Magazine of Natural History Series 13: 5(58): 577–593. <ext-link xlink:href="10.1080/00222936208651289" ext-link-type="doi" xlink:type="simple">https://doi.org/10.1080/00222936208651289</ext-link></mixed-citation></ref><ref id="B2"><mixed-citation xmlns:xlink="http://www.w3.org/1999/xlink" xlink:type="simple">Attems C (1953) Myriopoden von Indochina. Expedition von Dr. C. Dawydoff (1938–1939). Mémoires du Muséum national d’Histoire naturelle, N.S. série A 5(3): 133–230.</mixed-citation></ref><ref id="B15"><mixed-citation xmlns:xlink="http://www.w3.org/1999/xlink" xlink:type="simple">Jeekel CAW (1968) On the classification and geographical distribution of the family <tp:taxon-name><tp:taxon-name-part taxon-name-part-type="family">Paradoxosomatidae</tp:taxon-name-part></tp:taxon-name> (<tp:taxon-name><tp:taxon-name-part taxon-name-part-type="class">Diplopoda</tp:taxon-name-part></tp:taxon-name>, <tp:taxon-name><tp:taxon-name-part taxon-name-part-type="order">Polydesmida</tp:taxon-name-part></tp:taxon-name>). Academisch Proefschrift, Rotterdam, 162 pp.</mixed-citation></ref><ref id="B4"><mixed-citation xmlns:xlink="http://www.w3.org/1999/xlink" xlink:type="simple">Golovatch SI (1983) [Millipedes (<tp:taxon-name><tp:taxon-name-part taxon-name-part-type="class">Diplopoda</tp:taxon-name-part></tp:taxon-name>) in the fauna of Vietnam]. In: Sokolov VE (Ed.) Fauna and animal ecology of Vietnam. Nauka, Moscow, 178–186. [in Russian]</mixed-citation></ref><ref id="B3"><mixed-citation xmlns:xlink="http://www.w3.org/1999/xlink" xlink:type="simple">Enghoff H, Golovatch SI, Nguyen DA (2004) A review of the millipede fauna of Vietnam (<tp:taxon-name><tp:taxon-name-part taxon-name-part-type="class">Diplopoda</tp:taxon-name-part></tp:taxon-name>). <tp:taxon-name><tp:taxon-name-part taxon-name-part-type="phylum">Arthropoda</tp:taxon-name-part></tp:taxon-name> Selecta 13(1/2): 29–43. <ext-link xlink:href="https://kmkjournals.com/journals/AS/AS_Index_Volumes/AS_13/AS_13_1_029_043_Enghoff_et_al" ext-link-type="uri" xlink:type="simple">https://kmkjournals.com/journals/AS/AS_Index_Volumes/AS_13/AS_13_1_029_043_Enghoff_et_al</ext-link></mixed-citation></ref><ref id="B6"><mixed-citation xmlns:xlink="http://www.w3.org/1999/xlink" xlink:type="simple">Golovatch SI (2013a) On several new or poorly-known Oriental <tp:taxon-name><tp:taxon-name-part taxon-name-part-type="family">Paradoxosomatidae</tp:taxon-name-part></tp:taxon-name> (<tp:taxon-name><tp:taxon-name-part taxon-name-part-type="class">Diplopoda</tp:taxon-name-part></tp:taxon-name>: <tp:taxon-name><tp:taxon-name-part taxon-name-part-type="order">Polydesmida</tp:taxon-name-part></tp:taxon-name>), XIII. <tp:taxon-name><tp:taxon-name-part taxon-name-part-type="phylum">Arthropoda</tp:taxon-name-part></tp:taxon-name> Selecta 22(1): 1–31. <ext-link xlink:href="https://kmkjournals.com/upload/PDF/ArthropodaSelecta/22/22_1%20001_031%20Golovatch%20for%20Inet%20low%20res.pdf" ext-link-type="uri" xlink:type="simple">https://kmkjournals.com/upload/PDF/ArthropodaSelecta/22/22_1%20001_031%20Golovatch%20for%20Inet%20low%20res.pdf</ext-link></mixed-citation></ref><ref id="B34"><mixed-citation xmlns:xlink="http://www.w3.org/1999/xlink" xlink:type="simple">Nguyen AD, Sierwald P (2013) A worldwide catalog of the family <tp:taxon-name><tp:taxon-name-part taxon-name-part-type="family">Paradoxosomatidae</tp:taxon-name-part></tp:taxon-name> Daday, 1889 (<tp:taxon-name><tp:taxon-name-part taxon-name-part-type="class">Diplopoda</tp:taxon-name-part></tp:taxon-name>: <tp:taxon-name><tp:taxon-name-part taxon-name-part-type="order">Polydesmida</tp:taxon-name-part></tp:taxon-name>). Check List 9(6): 1132–1353. <ext-link xlink:href="10.15560/9.6.1132" ext-link-type="doi" xlink:type="simple">https://doi.org/10.15560/9.6.1132</ext-link></mixed-citation></ref></ref-list></tp:taxon-treatment>
