# Supplementary material for: Review of the millipede genus Sellanucheza Enghoff, Golovatch & Nguyen, 2004, with descriptions of three new species from Laos and redescription of S. variata (Attems, 1953) (Diplopoda, Polydesmida, Paradoxosomatidae)
Source: Zookeys. 2026 Jun 23;1282:339–69. doi: 10.3897/zookeys.1282.186746 (PMC13320305; doi:10.3897/zookeys.1282.186746)
Supplement: XML Treatment for Sellanucheza grandis [file zookeys.1282.186746-treatment4.xml]

<!DOCTYPE tp:taxon-treatment
  PUBLIC "-//TaxonX//DTD Taxonomic Treatment Publishing DTD v0 20100105//EN" "tax-treatment-NSO.dtd">
<tp:taxon-treatment xmlns:tp="http://www.plazi.org/taxpub"><tp:treatment-meta><kwd-group><label>Taxon classification</label><kwd>
                <named-content content-type="kingdom">Animalia</named-content>
              </kwd><kwd>
                <named-content content-type="order">Polydesmida</named-content>
              </kwd><kwd>
                <named-content content-type="family">Paradoxosomatidae</named-content>
              </kwd></kwd-group><mixed-citation publication-type="journal"><person-group><name><surname>Likhitrakarn</surname><given-names>Natdanai</given-names></name><name><surname>Golovatch</surname><given-names>Sergei I.</given-names></name><name><surname>Lips</surname><given-names>Josiane</given-names></name><name><surname>Panha</surname><given-names>Somsak</given-names></name><name><surname>Sutcharit</surname><given-names>Chirasak</given-names></name></person-group><article-title>Review of the millipede genus <italic><tp:taxon-name><tp:taxon-name-part taxon-name-part-type="genus" reg="Sellanucheza">Sellanucheza</tp:taxon-name-part></tp:taxon-name></italic> Enghoff, Golovatch &amp; Nguyen, 2004, with descriptions of three new species from Laos and redescription of <italic><tp:taxon-name><tp:taxon-name-part taxon-name-part-type="genus" reg="Sellanucheza">S.</tp:taxon-name-part> <tp:taxon-name-part taxon-name-part-type="species" reg="variata">variata</tp:taxon-name-part></tp:taxon-name></italic> (Attems, 1953) (<tp:taxon-name><tp:taxon-name-part taxon-name-part-type="class" reg="Diplopoda">Diplopoda</tp:taxon-name-part></tp:taxon-name>, <tp:taxon-name><tp:taxon-name-part taxon-name-part-type="order" reg="Polydesmida">Polydesmida</tp:taxon-name-part></tp:taxon-name>, <tp:taxon-name><tp:taxon-name-part taxon-name-part-type="family" reg="Paradoxosomatidae">Paradoxosomatidae</tp:taxon-name-part></tp:taxon-name>)</article-title><source>Zookeys</source><day>23</day><month>06</month><year>2026</year><volume>1282</volume><fpage>339</fpage><lpage>369</lpage><pub-id pub-id-type="doi">10.3897/zookeys.1282.186746</pub-id></mixed-citation></tp:treatment-meta><tp:nomenclature><tp:taxon-name><object-id xmlns:xlink="http://www.w3.org/1999/xlink" content-type="arpha" xlink:type="simple">85D53879-8BDE-5EA9-93A7-15B3383699B5</object-id>
                    		<tp:taxon-name-part taxon-name-part-type="genus" reg="Sellanucheza">Sellanucheza</tp:taxon-name-part> <tp:taxon-name-part taxon-name-part-type="species" reg="grandis">grandis</tp:taxon-name-part>
                    	</tp:taxon-name><tp:taxon-authority>(Golovatch, 1984)</tp:taxon-authority><xref ref-type="fig" rid="F4">Fig. 4</xref><tp:nomenclature-citation-list><tp:nomenclature-citation><tp:taxon-name><tp:taxon-name-part taxon-name-part-type="genus" reg="Szechuanella">Szechuanella</tp:taxon-name-part> <tp:taxon-name-part taxon-name-part-type="species" reg="grandis">grandis</tp:taxon-name-part></tp:taxon-name><comment><xref ref-type="bibr" rid="B4">Golovatch 1983</xref>: 182 (nomen nudum).</comment></tp:nomenclature-citation><tp:nomenclature-citation><tp:taxon-name><tp:taxon-name-part taxon-name-part-type="genus" reg="Szechuanella">Szechuanella</tp:taxon-name-part> <tp:taxon-name-part taxon-name-part-type="species" reg="grandis">grandis</tp:taxon-name-part></tp:taxon-name><comment><xref ref-type="bibr" rid="B5">Golovatch 1984</xref>: 56 (<abbrev xmlns:xlink="http://www.w3.org/1999/xlink" xlink:title="original description and subsequent descriptive notes" xlink:type="simple">D</abbrev>); <xref ref-type="bibr" rid="B18">Korsós and Golovatch 1989</xref>: 212 (<abbrev xmlns:xlink="http://www.w3.org/1999/xlink" xlink:title="new subsequent records" xlink:type="simple">R</abbrev>).</comment></tp:nomenclature-citation><tp:nomenclature-citation><tp:taxon-name><tp:taxon-name-part taxon-name-part-type="genus" reg="Sellanucheza">Sellanucheza</tp:taxon-name-part> <tp:taxon-name-part taxon-name-part-type="species" reg="grandis">grandis</tp:taxon-name-part></tp:taxon-name><comment> –<xref ref-type="bibr" rid="B3">Enghoff et al. 2004</xref>: 39 (<abbrev xmlns:xlink="http://www.w3.org/1999/xlink" xlink:title="appearance in a species list" xlink:type="simple">L</abbrev>, <abbrev xmlns:xlink="http://www.w3.org/1999/xlink" xlink:title="new subsequent records" xlink:type="simple">R</abbrev>); <xref ref-type="bibr" rid="B32">Nguyen 2011</xref>: 59 (<abbrev xmlns:xlink="http://www.w3.org/1999/xlink" xlink:title="original description and subsequent descriptive notes" xlink:type="simple">D</abbrev>, <abbrev xmlns:xlink="http://www.w3.org/1999/xlink" xlink:title="new subsequent records" xlink:type="simple">R</abbrev>); <xref ref-type="bibr" rid="B6">Golovatch 2013a</xref>: 22 (<abbrev xmlns:xlink="http://www.w3.org/1999/xlink" xlink:title="mention" xlink:type="simple">M</abbrev>, <abbrev xmlns:xlink="http://www.w3.org/1999/xlink" xlink:title="appearance in a key" xlink:type="simple">K</abbrev>); 2013b: 330 (<abbrev xmlns:xlink="http://www.w3.org/1999/xlink" xlink:title="mention" xlink:type="simple">M</abbrev>, <abbrev xmlns:xlink="http://www.w3.org/1999/xlink" xlink:title="appearance in a key" xlink:type="simple">K</abbrev>); <xref ref-type="bibr" rid="B34">Nguyen and Sierwald 2013</xref>: 1296 (<abbrev xmlns:xlink="http://www.w3.org/1999/xlink" xlink:title="appearance in a species list" xlink:type="simple">L</abbrev>).</comment></tp:nomenclature-citation></tp:nomenclature-citation-list></tp:nomenclature><tp:treatment-sec sec-type="Material examined"><title>Material examined.</title><p>3♂, 4♀, Vietnam, Ninh binh, Cuc Phuong National Park, 300 m a.s.l., <named-content xmlns:xlink="http://www.w3.org/1999/xlink" content-type="dwc:verbatimCoordinates" xlink:type="simple">20°19'4"N, 105°36'30"E</named-content>, 26.07.2006, leg. S. Panha and C. Sutcharit.</p></tp:treatment-sec><tp:treatment-sec sec-type="Descriptive notes"><title>Descriptive notes.</title><p>Length 54.3–56.2 (♂) or 51.8–57.3 mm (♀), width of midbody pro- and metazonae 4.8–5.2 and 5.7–6.1 mm (♂) or 5.6–6.1 and 6.7–7.0 mm (♀), respectively. Antennae moderately long, reaching body ring 5 (♂) or 4 (♀) when stretched dorsally. Sterna sparsely setose, shining, shallow cross-impressions, without modifications; a large, central, slightly bifid, setose lobe between ♂ coxae 4 (Fig. <xref ref-type="fig" rid="F4">4D</xref>). Legs moderately long and slender, midbody legs ca 1.1–1.4 (♂) or 1.0–1.2 × (♀) as long as body height; ♂ prefemora without modifications; tarsal brushes present until ♂ ring 11.</p><fig id="F4" position="float" orientation="portrait"><object-id xmlns:xlink="http://www.w3.org/1999/xlink" content-type="doi" xlink:type="simple">10.3897/zookeys.1282.186746.figure4</object-id><object-id xmlns:xlink="http://www.w3.org/1999/xlink" content-type="arpha" xlink:type="simple">24FE7B9D-CF39-5D4D-A805-BE86826A3880</object-id><label>Figure 4.</label><caption><p><italic><tp:taxon-name><tp:taxon-name-part taxon-name-part-type="genus" reg="Sellanucheza">Sellanucheza</tp:taxon-name-part> <tp:taxon-name-part taxon-name-part-type="species" reg="grandis">grandis</tp:taxon-name-part></tp:taxon-name></italic> (Golovatch, 1984), ♂ new collected specimen. <bold>A, B</bold>. Left gonopod, mesal and lateral views, respectively; <bold>C</bold>. Distal part, submesal view. Abbreviations: <abbrev xmlns:xlink="http://www.w3.org/1999/xlink" xlink:title="process A" xlink:type="simple">pa</abbrev> = process A, <abbrev xmlns:xlink="http://www.w3.org/1999/xlink" xlink:title="process B" xlink:type="simple">pb</abbrev> = process B, <abbrev xmlns:xlink="http://www.w3.org/1999/xlink" xlink:title="femorite" xlink:type="simple">fe</abbrev> = femorite, <abbrev xmlns:xlink="http://www.w3.org/1999/xlink" xlink:title="prefemoral part" xlink:type="simple">pfe</abbrev> = prefemoral part, <abbrev xmlns:xlink="http://www.w3.org/1999/xlink" xlink:title="solenomere" xlink:type="simple">sl</abbrev> = solenomere, <abbrev xmlns:xlink="http://www.w3.org/1999/xlink" xlink:title="solenophore" xlink:type="simple">sph</abbrev> = solenophore. Scale bars: 1.0 mm.</p></caption><graphic xmlns:xlink="http://www.w3.org/1999/xlink" xlink:href="zookeys-1282-339_article-186746__-g004.jpg" id="oo_1691203.jpg" position="float" orientation="portrait" xlink:type="simple"><uri content-type="original_file" xlink:type="simple">https://binary.pensoft.net/fig/1691203</uri></graphic></fig></tp:treatment-sec><tp:treatment-sec sec-type="Distribution"><title>Distribution.</title><p>Vietnam, Ninh Binh, Cuc Phuong National Park (<xref ref-type="bibr" rid="B5">Golovatch 1984</xref>; <xref ref-type="bibr" rid="B18">Korsós and Golovatch 1989</xref>; <xref ref-type="bibr" rid="B3">Enghoff et al. 2004</xref>; <xref ref-type="bibr" rid="B32">Nguyen 2011</xref>); Ha Tinh Province, Huong Son District, Son Kim commune, secondary forest; HaTinh Province, Huong Son District, Cau Treo, secondary forest; Phu Tho Province, Xuan Son National Park, forest, 500 m a.s.l.; Nghe An Province, Pu Mat National Park, Khe Thoi, closed forest, near stream, <named-content xmlns:xlink="http://www.w3.org/1999/xlink" content-type="dwc:verbatimCoordinates" xlink:type="simple">18°58'17.4"N, 104°48'20.9"E</named-content> (<xref ref-type="bibr" rid="B32">Nguyen 2011</xref>).</p></tp:treatment-sec><tp:treatment-sec sec-type="Remarks"><title>Remarks.</title><p>Originally described as <italic><tp:taxon-name><tp:taxon-name-part taxon-name-part-type="genus" reg="Szechuanella">Szechuanella</tp:taxon-name-part> <tp:taxon-name-part taxon-name-part-type="species" reg="grandis">grandis</tp:taxon-name-part></tp:taxon-name></italic> from a limestone hill in Cuc Phuong National Park, Ninh Binh Province, Vietnam (<xref ref-type="bibr" rid="B5">Golovatch 1984</xref>), this species was transferred to <italic><tp:taxon-name><tp:taxon-name-part taxon-name-part-type="genus" reg="Sellanucheza">Sellanucheza</tp:taxon-name-part></tp:taxon-name></italic> by <xref ref-type="bibr" rid="B3">Enghoff et al. (2004)</xref>. The name <italic><tp:taxon-name><tp:taxon-name-part taxon-name-part-type="genus" reg="Szechuanella">Szechuanella</tp:taxon-name-part> <tp:taxon-name-part taxon-name-part-type="species" reg="grandis">grandis</tp:taxon-name-part></tp:taxon-name></italic> was first introduced as a <italic>nomen nudum</italic> by <xref ref-type="bibr" rid="B4">Golovatch (1983)</xref>, as it appeared in a species list without an accompanying description or diagnosis. The species was subsequently validated and formally described by <xref ref-type="bibr" rid="B5">Golovatch (1984)</xref>. Somatically, <italic><tp:taxon-name><tp:taxon-name-part taxon-name-part-type="genus" reg="Sellanucheza">S.</tp:taxon-name-part> <tp:taxon-name-part taxon-name-part-type="species" reg="grandis">grandis</tp:taxon-name-part></tp:taxon-name></italic> differs clearly from congeners, including <italic><tp:taxon-name><tp:taxon-name-part taxon-name-part-type="genus" reg="Sellanucheza">S.</tp:taxon-name-part> <tp:taxon-name-part taxon-name-part-type="species" reg="tenebra">tenebra</tp:taxon-name-part></tp:taxon-name></italic> and <italic><tp:taxon-name><tp:taxon-name-part taxon-name-part-type="genus" reg="Sellanucheza">S.</tp:taxon-name-part> <tp:taxon-name-part taxon-name-part-type="species" reg="variata">variata</tp:taxon-name-part></tp:taxon-name></italic>, by the considerably larger body size. In contrast to <italic><tp:taxon-name><tp:taxon-name-part taxon-name-part-type="genus" reg="Sellanucheza">S.</tp:taxon-name-part> <tp:taxon-name-part taxon-name-part-type="species" reg="tenebra">tenebra</tp:taxon-name-part></tp:taxon-name></italic>, where paraterga are absent from rings 3–19, <italic><tp:taxon-name><tp:taxon-name-part taxon-name-part-type="genus" reg="Sellanucheza">S.</tp:taxon-name-part> <tp:taxon-name-part taxon-name-part-type="species" reg="grandis">grandis</tp:taxon-name-part></tp:taxon-name></italic> retains abbreviated paraterga demarcated by distinct dorsal sulci.</p><p>The gonopods are highly distinctive, the solenophore (<abbrev xmlns:xlink="http://www.w3.org/1999/xlink" xlink:title="solenophore" xlink:type="simple">sph</abbrev>) being conspicuously shorter, at most half as long as the strongly coiled femorite (<abbrev xmlns:xlink="http://www.w3.org/1999/xlink" xlink:title="femorite" xlink:type="simple">fe</abbrev>) (Fig. <xref ref-type="fig" rid="F4">4A, B</xref>). This character immediately separates <italic><tp:taxon-name><tp:taxon-name-part taxon-name-part-type="genus" reg="Sellanucheza">S.</tp:taxon-name-part> <tp:taxon-name-part taxon-name-part-type="species" reg="grandis">grandis</tp:taxon-name-part></tp:taxon-name></italic> from both <italic><tp:taxon-name><tp:taxon-name-part taxon-name-part-type="genus" reg="Sellanucheza">S.</tp:taxon-name-part> <tp:taxon-name-part taxon-name-part-type="species" reg="variata">variata</tp:taxon-name-part></tp:taxon-name></italic> and <italic><tp:taxon-name><tp:taxon-name-part taxon-name-part-type="genus" reg="Sellanucheza">S.</tp:taxon-name-part> <tp:taxon-name-part taxon-name-part-type="species" reg="tenebra">tenebra</tp:taxon-name-part></tp:taxon-name></italic>, in which the solenophore and femorite are subequal in length (Figs <xref ref-type="fig" rid="F11">11A</xref>, <xref ref-type="fig" rid="F3">3A–C</xref>). The femorite is relatively straight, being only slightly curved (Fig. <xref ref-type="fig" rid="F4">4A, B</xref>). The postfemoral part is supplied with a small, dentiform, sublateral spine (d) (Fig. <xref ref-type="fig" rid="F4">4A, B</xref>), a large and pointed process <abbrev xmlns:xlink="http://www.w3.org/1999/xlink" xlink:title="process B" xlink:type="simple">pb</abbrev> (Fig. <xref ref-type="fig" rid="F4">4A–C</xref>), as well as a large, acute, mesal process <abbrev xmlns:xlink="http://www.w3.org/1999/xlink" xlink:title="process A" xlink:type="simple">pa</abbrev> (Fig. <xref ref-type="fig" rid="F4">4A, C</xref>). In addition, the solenophore is short, coiled, the tip being only faintly bifid and consisting of small, rounded, apical lobules (Fig. <xref ref-type="fig" rid="F4">4A, C</xref>).</p><p>The new material reported above fully agrees with the original description (<xref ref-type="bibr" rid="B5">Golovatch 1984</xref>), showing only slight variations in standard measurements (see “Descriptive notes” above). In contrast to other congeners which appear to be highly localized, <italic><tp:taxon-name><tp:taxon-name-part taxon-name-part-type="genus" reg="Sellanucheza">S.</tp:taxon-name-part> <tp:taxon-name-part taxon-name-part-type="species" reg="grandis">grandis</tp:taxon-name-part></tp:taxon-name></italic> seems to be relatively widespread, the maximum distance between the known localities amounting to ca 300 km. Although the distribution range has recently been extended from the type locality in Ninh Binh Province to also cover Ha Tinh, Phu Tho, and Nghe An Provinces, the species still remains endemic to northern Vietnam.</p></tp:treatment-sec><tp:treatment-sec><!--Section generated to contain objects referenced in tp:taxon-treatment.--><fig id="F11" position="float" orientation="portrait"><object-id xmlns:xlink="http://www.w3.org/1999/xlink" content-type="doi" xlink:type="simple">10.3897/zookeys.1282.186746.figure11</object-id><object-id xmlns:xlink="http://www.w3.org/1999/xlink" content-type="arpha" xlink:type="simple">3D5F1B61-F328-5D9A-B7C6-FD598D7BD0DE</object-id><label>Figure 11.</label><caption><p><italic><tp:taxon-name><tp:taxon-name-part taxon-name-part-type="genus" reg="Sellanucheza">Sellanucheza</tp:taxon-name-part> <tp:taxon-name-part taxon-name-part-type="species" reg="longispina">longispina</tp:taxon-name-part></tp:taxon-name></italic> sp. nov., ♂ holotype, left gonopod. <bold>A–F</bold>. Mesal, submesal, subanterior, lateral, anterior and posterior views, respectively. Abbreviations: <abbrev xmlns:xlink="http://www.w3.org/1999/xlink" xlink:title="process A" xlink:type="simple">pa</abbrev> = process A, <abbrev xmlns:xlink="http://www.w3.org/1999/xlink" xlink:title="process B" xlink:type="simple">pb</abbrev> = process B, <abbrev xmlns:xlink="http://www.w3.org/1999/xlink" xlink:title="femorite" xlink:type="simple">fe</abbrev> = femorite, <abbrev xmlns:xlink="http://www.w3.org/1999/xlink" xlink:title="prefemoral part" xlink:type="simple">pfe</abbrev> = prefemoral part, <abbrev xmlns:xlink="http://www.w3.org/1999/xlink" xlink:title="solenomere" xlink:type="simple">sl</abbrev> = solenomere, <abbrev xmlns:xlink="http://www.w3.org/1999/xlink" xlink:title="solenophore" xlink:type="simple">sph</abbrev> = solenophore. Scale bars: 0.5 mm.</p></caption><graphic xmlns:xlink="http://www.w3.org/1999/xlink" xlink:href="zookeys-1282-339_article-186746__-g011.jpg" id="oo_1691210.jpg" position="float" orientation="portrait" xlink:type="simple"><uri content-type="original_file" xlink:type="simple">https://binary.pensoft.net/fig/1691210</uri></graphic></fig><fig id="F3" position="float" orientation="portrait"><object-id xmlns:xlink="http://www.w3.org/1999/xlink" content-type="doi" xlink:type="simple">10.3897/zookeys.1282.186746.figure3</object-id><object-id xmlns:xlink="http://www.w3.org/1999/xlink" content-type="arpha" xlink:type="simple">F3BD4CDB-617B-5376-8E11-A5B531AFB6B7</object-id><label>Figure 3.</label><caption><p><italic><tp:taxon-name><tp:taxon-name-part taxon-name-part-type="genus" reg="Sellanucheza">Sellanucheza</tp:taxon-name-part> <tp:taxon-name-part taxon-name-part-type="species" reg="variata">variata</tp:taxon-name-part></tp:taxon-name></italic> (Attems, 1953), ♂ syntype. <bold>A, B</bold>. New drawings of right gonopod, lateral and mesal views, respectively; <bold>C</bold>. Left gonopod, mesal view, modified and redrawn from <xref ref-type="bibr" rid="B14">Hoffman (1963)</xref>. Abbreviations: <abbrev xmlns:xlink="http://www.w3.org/1999/xlink" xlink:title="process A" xlink:type="simple">pa</abbrev> = process A, <abbrev xmlns:xlink="http://www.w3.org/1999/xlink" xlink:title="process B" xlink:type="simple">pb</abbrev> = process B, <abbrev xmlns:xlink="http://www.w3.org/1999/xlink" xlink:title="femorite" xlink:type="simple">fe</abbrev> = femorite, <abbrev xmlns:xlink="http://www.w3.org/1999/xlink" xlink:title="prefemoral part" xlink:type="simple">pfe</abbrev> = prefemoral part, <abbrev xmlns:xlink="http://www.w3.org/1999/xlink" xlink:title="solenomere" xlink:type="simple">sl</abbrev> = solenomere, <abbrev xmlns:xlink="http://www.w3.org/1999/xlink" xlink:title="solenophore" xlink:type="simple">sph</abbrev> = solenophore. Scale bars: 0.5 mm (<bold>A, B</bold>).</p></caption><graphic xmlns:xlink="http://www.w3.org/1999/xlink" xlink:href="zookeys-1282-339_article-186746__-g003.jpg" id="oo_1691202.jpg" position="float" orientation="portrait" xlink:type="simple"><uri content-type="original_file" xlink:type="simple">https://binary.pensoft.net/fig/1691202</uri></graphic></fig></tp:treatment-sec><ref-list><ref id="B4"><mixed-citation xmlns:xlink="http://www.w3.org/1999/xlink" xlink:type="simple">Golovatch SI (1983) [Millipedes (<tp:taxon-name><tp:taxon-name-part taxon-name-part-type="class">Diplopoda</tp:taxon-name-part></tp:taxon-name>) in the fauna of Vietnam]. In: Sokolov VE (Ed.) Fauna and animal ecology of Vietnam. Nauka, Moscow, 178–186. [in Russian]</mixed-citation></ref><ref id="B5"><mixed-citation xmlns:xlink="http://www.w3.org/1999/xlink" xlink:type="simple">Golovatch SI (1984) Contributions to the millipede fauna of Vietnam (<tp:taxon-name><tp:taxon-name-part taxon-name-part-type="class">Diplopoda</tp:taxon-name-part></tp:taxon-name>) II. Acta Zoologica Academiae Scientiarum Hungaricae 30(1–2): 56–57.</mixed-citation></ref><ref id="B18"><mixed-citation xmlns:xlink="http://www.w3.org/1999/xlink" xlink:type="simple">Korsós Z, Golovatch SI (1989) Addenda to the millipede fauna of Vietnam (<tp:taxon-name><tp:taxon-name-part taxon-name-part-type="class">Diplopoda</tp:taxon-name-part></tp:taxon-name>). Acta Zoologica Hungarica 35: 211–220.</mixed-citation></ref><ref id="B3"><mixed-citation xmlns:xlink="http://www.w3.org/1999/xlink" xlink:type="simple">Enghoff H, Golovatch SI, Nguyen DA (2004) A review of the millipede fauna of Vietnam (<tp:taxon-name><tp:taxon-name-part taxon-name-part-type="class">Diplopoda</tp:taxon-name-part></tp:taxon-name>). <tp:taxon-name><tp:taxon-name-part taxon-name-part-type="phylum">Arthropoda</tp:taxon-name-part></tp:taxon-name> Selecta 13(1/2): 29–43. <ext-link xlink:href="https://kmkjournals.com/journals/AS/AS_Index_Volumes/AS_13/AS_13_1_029_043_Enghoff_et_al" ext-link-type="uri" xlink:type="simple">https://kmkjournals.com/journals/AS/AS_Index_Volumes/AS_13/AS_13_1_029_043_Enghoff_et_al</ext-link></mixed-citation></ref><ref id="B32"><mixed-citation xmlns:xlink="http://www.w3.org/1999/xlink" xlink:type="simple">Nguyen AD (2011) A review of the millipede tribe <tp:taxon-name><tp:taxon-name-part taxon-name-part-type="tribe">Tonkinosomatini</tp:taxon-name-part></tp:taxon-name> (<tp:taxon-name><tp:taxon-name-part taxon-name-part-type="class">Diplopoda</tp:taxon-name-part></tp:taxon-name>: <tp:taxon-name><tp:taxon-name-part taxon-name-part-type="order">Polydesmida</tp:taxon-name-part></tp:taxon-name>: <tp:taxon-name><tp:taxon-name-part taxon-name-part-type="family">Paradoxosomatidae</tp:taxon-name-part></tp:taxon-name>) from Vietnam. Zootaxa 3036(1): 58–68. <ext-link xlink:href="10.11646/zootaxa.3036.1.4" ext-link-type="doi" xlink:type="simple">https://doi.org/10.11646/zootaxa.3036.1.4</ext-link></mixed-citation></ref><ref id="B6"><mixed-citation xmlns:xlink="http://www.w3.org/1999/xlink" xlink:type="simple">Golovatch SI (2013a) On several new or poorly-known Oriental <tp:taxon-name><tp:taxon-name-part taxon-name-part-type="family">Paradoxosomatidae</tp:taxon-name-part></tp:taxon-name> (<tp:taxon-name><tp:taxon-name-part taxon-name-part-type="class">Diplopoda</tp:taxon-name-part></tp:taxon-name>: <tp:taxon-name><tp:taxon-name-part taxon-name-part-type="order">Polydesmida</tp:taxon-name-part></tp:taxon-name>), XIII. <tp:taxon-name><tp:taxon-name-part taxon-name-part-type="phylum">Arthropoda</tp:taxon-name-part></tp:taxon-name> Selecta 22(1): 1–31. <ext-link xlink:href="https://kmkjournals.com/upload/PDF/ArthropodaSelecta/22/22_1%20001_031%20Golovatch%20for%20Inet%20low%20res.pdf" ext-link-type="uri" xlink:type="simple">https://kmkjournals.com/upload/PDF/ArthropodaSelecta/22/22_1%20001_031%20Golovatch%20for%20Inet%20low%20res.pdf</ext-link></mixed-citation></ref><ref id="B34"><mixed-citation xmlns:xlink="http://www.w3.org/1999/xlink" xlink:type="simple">Nguyen AD, Sierwald P (2013) A worldwide catalog of the family <tp:taxon-name><tp:taxon-name-part taxon-name-part-type="family">Paradoxosomatidae</tp:taxon-name-part></tp:taxon-name> Daday, 1889 (<tp:taxon-name><tp:taxon-name-part taxon-name-part-type="class">Diplopoda</tp:taxon-name-part></tp:taxon-name>: <tp:taxon-name><tp:taxon-name-part taxon-name-part-type="order">Polydesmida</tp:taxon-name-part></tp:taxon-name>). Check List 9(6): 1132–1353. <ext-link xlink:href="10.15560/9.6.1132" ext-link-type="doi" xlink:type="simple">https://doi.org/10.15560/9.6.1132</ext-link></mixed-citation></ref><ref id="B14"><mixed-citation xmlns:xlink="http://www.w3.org/1999/xlink" xlink:type="simple">Hoffman RL (1963) A contribution to the knowledge of Asiatic strongylosomoid <tp:taxon-name><tp:taxon-name-part taxon-name-part-type="class">Diplopoda</tp:taxon-name-part></tp:taxon-name> (<tp:taxon-name><tp:taxon-name-part taxon-name-part-type="order">Polydesmida</tp:taxon-name-part></tp:taxon-name>: <tp:taxon-name><tp:taxon-name-part taxon-name-part-type="family">Strongylosomatidae</tp:taxon-name-part></tp:taxon-name>). Annals and Magazine of Natural History Series 13: 5(58): 577–593. <ext-link xlink:href="10.1080/00222936208651289" ext-link-type="doi" xlink:type="simple">https://doi.org/10.1080/00222936208651289</ext-link></mixed-citation></ref></ref-list></tp:taxon-treatment>
