# Supplementary material for: Review of the millipede genus Sellanucheza Enghoff, Golovatch & Nguyen, 2004, with descriptions of three new species from Laos and redescription of S. variata (Attems, 1953) (Diplopoda, Polydesmida, Paradoxosomatidae)
Source: Zookeys. 2026 Jun 23;1282:339–69. doi: 10.3897/zookeys.1282.186746 (PMC13320305; doi:10.3897/zookeys.1282.186746)
Supplement: XML Treatment for Sellanucheza hoffmani [file zookeys.1282.186746-treatment5.xml]

<!DOCTYPE tp:taxon-treatment
  PUBLIC "-//TaxonX//DTD Taxonomic Treatment Publishing DTD v0 20100105//EN" "tax-treatment-NSO.dtd">
<tp:taxon-treatment xmlns:tp="http://www.plazi.org/taxpub"><tp:treatment-meta><kwd-group><label>Taxon classification</label><kwd>
                <named-content content-type="kingdom">Animalia</named-content>
              </kwd><kwd>
                <named-content content-type="order">Polydesmida</named-content>
              </kwd><kwd>
                <named-content content-type="family">Paradoxosomatidae</named-content>
              </kwd></kwd-group><mixed-citation publication-type="journal"><person-group><name><surname>Likhitrakarn</surname><given-names>Natdanai</given-names></name><name><surname>Golovatch</surname><given-names>Sergei I.</given-names></name><name><surname>Lips</surname><given-names>Josiane</given-names></name><name><surname>Panha</surname><given-names>Somsak</given-names></name><name><surname>Sutcharit</surname><given-names>Chirasak</given-names></name></person-group><article-title>Review of the millipede genus <italic><tp:taxon-name><tp:taxon-name-part taxon-name-part-type="genus" reg="Sellanucheza">Sellanucheza</tp:taxon-name-part></tp:taxon-name></italic> Enghoff, Golovatch &amp; Nguyen, 2004, with descriptions of three new species from Laos and redescription of <italic><tp:taxon-name><tp:taxon-name-part taxon-name-part-type="genus" reg="Sellanucheza">S.</tp:taxon-name-part> <tp:taxon-name-part taxon-name-part-type="species" reg="variata">variata</tp:taxon-name-part></tp:taxon-name></italic> (Attems, 1953) (<tp:taxon-name><tp:taxon-name-part taxon-name-part-type="class" reg="Diplopoda">Diplopoda</tp:taxon-name-part></tp:taxon-name>, <tp:taxon-name><tp:taxon-name-part taxon-name-part-type="order" reg="Polydesmida">Polydesmida</tp:taxon-name-part></tp:taxon-name>, <tp:taxon-name><tp:taxon-name-part taxon-name-part-type="family" reg="Paradoxosomatidae">Paradoxosomatidae</tp:taxon-name-part></tp:taxon-name>)</article-title><source>Zookeys</source><day>23</day><month>06</month><year>2026</year><volume>1282</volume><fpage>339</fpage><lpage>369</lpage><pub-id pub-id-type="doi">10.3897/zookeys.1282.186746</pub-id></mixed-citation></tp:treatment-meta><tp:nomenclature><tp:taxon-name><object-id xmlns:xlink="http://www.w3.org/1999/xlink" content-type="arpha" xlink:type="simple">4C474559-951C-5EA5-9869-5A1577B70CA9</object-id>
                    		<tp:taxon-name-part taxon-name-part-type="genus" reg="Sellanucheza">Sellanucheza</tp:taxon-name-part> <tp:taxon-name-part taxon-name-part-type="species" reg="hoffmani">hoffmani</tp:taxon-name-part>
                    	</tp:taxon-name><tp:taxon-authority>Nguyen, 2011</tp:taxon-authority><xref ref-type="fig" rid="F5">Fig. 5A–C</xref><tp:nomenclature-citation-list><tp:nomenclature-citation><tp:taxon-name><tp:taxon-name-part taxon-name-part-type="genus" reg="Sellanucheza">Sellanucheza</tp:taxon-name-part> <tp:taxon-name-part taxon-name-part-type="species" reg="hoffmani">hoffmani</tp:taxon-name-part></tp:taxon-name><comment><xref ref-type="bibr" rid="B32">Nguyen 2011</xref>: 59 (<abbrev xmlns:xlink="http://www.w3.org/1999/xlink" xlink:title="original description and subsequent descriptive notes" xlink:type="simple">D</abbrev>, <abbrev xmlns:xlink="http://www.w3.org/1999/xlink" xlink:title="appearance in a key" xlink:type="simple">K</abbrev>).</comment></tp:nomenclature-citation><tp:nomenclature-citation><tp:taxon-name><tp:taxon-name-part taxon-name-part-type="genus" reg="Sellanucheza">Sellanucheza</tp:taxon-name-part> <tp:taxon-name-part taxon-name-part-type="species" reg="hoffmani">hoffmani</tp:taxon-name-part></tp:taxon-name><comment> – <xref ref-type="bibr" rid="B7">Golovatch 2013b</xref>: 330 (<abbrev xmlns:xlink="http://www.w3.org/1999/xlink" xlink:title="mention" xlink:type="simple">M</abbrev>, <abbrev xmlns:xlink="http://www.w3.org/1999/xlink" xlink:title="appearance in a key" xlink:type="simple">K</abbrev>); <xref ref-type="bibr" rid="B34">Nguyen and Sierwald 2013</xref>: 1296 (<abbrev xmlns:xlink="http://www.w3.org/1999/xlink" xlink:title="appearance in a species list" xlink:type="simple">L</abbrev>).</comment></tp:nomenclature-citation></tp:nomenclature-citation-list></tp:nomenclature><tp:treatment-sec sec-type="Distribution"><title>Distribution.</title><p>Vietnam, Kon Tum Province, Loxo Pass, ca 80 km north of Kontum, secondary forest, 800 m a.s.l.; Quang Binh Province, Minh Hoa District, Thuong Hoa commune, Phong Nha-Ke Bang region (<xref ref-type="bibr" rid="B32">Nguyen 2011</xref>).</p></tp:treatment-sec><tp:treatment-sec sec-type="Remarks"><title>Remarks.</title><p>This species is currently known only from central Vietnam. Somatically, this species is one of the largest members of the genus (length 52–59 mm, width 5.3–6.4 mm), being comparable in size only to <italic><tp:taxon-name><tp:taxon-name-part taxon-name-part-type="genus" reg="Sellanucheza">S.</tp:taxon-name-part> <tp:taxon-name-part taxon-name-part-type="species" reg="grandis">grandis</tp:taxon-name-part></tp:taxon-name></italic>. However, it is readily distinguished from all congeners by male sternum 5 showing two separate, small, setose cones between coxae 4, and by the paraterga being small, but complete, represented by keel-shaped ridges demarcated by distinct sulci both dorsally and ventrally. The gonopods are particularly distinctive, the femorite (<abbrev xmlns:xlink="http://www.w3.org/1999/xlink" xlink:title="femorite" xlink:type="simple">fe</abbrev>) being long, marginally expanded distad, with the distal part being simultaneously twisted and curved ventrad (Fig. <xref ref-type="fig" rid="F5">5A, B</xref>); the postfemoral region bears a long, basal, laminiform process <abbrev xmlns:xlink="http://www.w3.org/1999/xlink" xlink:title="process B" xlink:type="simple">pb</abbrev> (Fig. <xref ref-type="fig" rid="F5">5A–C</xref>); and the solenophore (<abbrev xmlns:xlink="http://www.w3.org/1999/xlink" xlink:title="solenophore" xlink:type="simple">sph</abbrev>) is supplied with a very long, nearly straight, spiniform process <abbrev xmlns:xlink="http://www.w3.org/1999/xlink" xlink:title="process A" xlink:type="simple">pa</abbrev> at the base of the lamina medialis (Fig. <xref ref-type="fig" rid="F5">5A, C</xref>).</p><fig id="F5" position="float" orientation="portrait"><object-id xmlns:xlink="http://www.w3.org/1999/xlink" content-type="doi" xlink:type="simple">10.3897/zookeys.1282.186746.figure5</object-id><object-id xmlns:xlink="http://www.w3.org/1999/xlink" content-type="arpha" xlink:type="simple">98616467-83D5-532A-95E8-E5BBE96D85CC</object-id><label>Figure 5.</label><caption><p>Gonopods of <italic><tp:taxon-name><tp:taxon-name-part taxon-name-part-type="genus" reg="Sellanucheza">Sellanucheza</tp:taxon-name-part></tp:taxon-name></italic> species. <bold>A–C</bold>. <italic><tp:taxon-name><tp:taxon-name-part taxon-name-part-type="genus" reg="Sellanucheza">Sellanucheza</tp:taxon-name-part> <tp:taxon-name-part taxon-name-part-type="species" reg="hoffmani">hoffmani</tp:taxon-name-part></tp:taxon-name></italic> Nguyen, 2011, ♂ holotype, left gonopod; <bold>A, B</bold>. Mesal and lateral views, respectively; <bold>C</bold>. Distal part, dorsal view; <bold>D, E</bold>. <italic><tp:taxon-name><tp:taxon-name-part taxon-name-part-type="genus" reg="Sellanucheza">Sellanucheza</tp:taxon-name-part> <tp:taxon-name-part taxon-name-part-type="species" reg="jaegeri">jaegeri</tp:taxon-name-part></tp:taxon-name></italic> Golovatch, 2013, ♂ paratype, right gonopod; <bold>D</bold>. Mesal view; <bold>E</bold>. Distal part, lateral view; <bold>F, G</bold>. <italic><tp:taxon-name><tp:taxon-name-part taxon-name-part-type="genus" reg="Sellanucheza">Sellanucheza</tp:taxon-name-part> <tp:taxon-name-part taxon-name-part-type="species" reg="typica">typica</tp:taxon-name-part></tp:taxon-name></italic> Golovatch, 2013, ♂ holotype, left gonopod; <bold>F</bold>. Mesal view; <bold>G</bold>. Distal part, lateral view. Drawings modified after <xref ref-type="bibr" rid="B32">Nguyen (2011)</xref> (<bold>A–C</bold>) and Golovatch (<xref ref-type="bibr" rid="B6">2013a</xref>, <xref ref-type="bibr" rid="B7">2013b</xref>) (<bold>D–G</bold>). Abbreviations: <abbrev xmlns:xlink="http://www.w3.org/1999/xlink" xlink:title="process A" xlink:type="simple">pa</abbrev> = process A, <abbrev xmlns:xlink="http://www.w3.org/1999/xlink" xlink:title="process B" xlink:type="simple">pb</abbrev> = process B, <abbrev xmlns:xlink="http://www.w3.org/1999/xlink" xlink:title="femorite" xlink:type="simple">fe</abbrev> = femorite, <abbrev xmlns:xlink="http://www.w3.org/1999/xlink" xlink:title="prefemoral part" xlink:type="simple">pfe</abbrev> = prefemoral part, <abbrev xmlns:xlink="http://www.w3.org/1999/xlink" xlink:title="solenomere" xlink:type="simple">sl</abbrev> = solenomere, <abbrev xmlns:xlink="http://www.w3.org/1999/xlink" xlink:title="solenophore" xlink:type="simple">sph</abbrev> = solenophore. Scale bars: 1.0 mm (<bold>A–C</bold>); 0.5 mm (<bold>D–G</bold>).</p></caption><graphic xmlns:xlink="http://www.w3.org/1999/xlink" xlink:href="zookeys-1282-339_article-186746__-g005.jpg" id="oo_1691204.jpg" position="float" orientation="portrait" xlink:type="simple"><uri content-type="original_file" xlink:type="simple">https://binary.pensoft.net/fig/1691204</uri></graphic></fig></tp:treatment-sec><ref-list><ref id="B32"><mixed-citation xmlns:xlink="http://www.w3.org/1999/xlink" xlink:type="simple">Nguyen AD (2011) A review of the millipede tribe <tp:taxon-name><tp:taxon-name-part taxon-name-part-type="tribe">Tonkinosomatini</tp:taxon-name-part></tp:taxon-name> (<tp:taxon-name><tp:taxon-name-part taxon-name-part-type="class">Diplopoda</tp:taxon-name-part></tp:taxon-name>: <tp:taxon-name><tp:taxon-name-part taxon-name-part-type="order">Polydesmida</tp:taxon-name-part></tp:taxon-name>: <tp:taxon-name><tp:taxon-name-part taxon-name-part-type="family">Paradoxosomatidae</tp:taxon-name-part></tp:taxon-name>) from Vietnam. Zootaxa 3036(1): 58–68. <ext-link xlink:href="10.11646/zootaxa.3036.1.4" ext-link-type="doi" xlink:type="simple">https://doi.org/10.11646/zootaxa.3036.1.4</ext-link></mixed-citation></ref><ref id="B6"><mixed-citation xmlns:xlink="http://www.w3.org/1999/xlink" xlink:type="simple">Golovatch SI (2013a) On several new or poorly-known Oriental <tp:taxon-name><tp:taxon-name-part taxon-name-part-type="family">Paradoxosomatidae</tp:taxon-name-part></tp:taxon-name> (<tp:taxon-name><tp:taxon-name-part taxon-name-part-type="class">Diplopoda</tp:taxon-name-part></tp:taxon-name>: <tp:taxon-name><tp:taxon-name-part taxon-name-part-type="order">Polydesmida</tp:taxon-name-part></tp:taxon-name>), XIII. <tp:taxon-name><tp:taxon-name-part taxon-name-part-type="phylum">Arthropoda</tp:taxon-name-part></tp:taxon-name> Selecta 22(1): 1–31. <ext-link xlink:href="https://kmkjournals.com/upload/PDF/ArthropodaSelecta/22/22_1%20001_031%20Golovatch%20for%20Inet%20low%20res.pdf" ext-link-type="uri" xlink:type="simple">https://kmkjournals.com/upload/PDF/ArthropodaSelecta/22/22_1%20001_031%20Golovatch%20for%20Inet%20low%20res.pdf</ext-link></mixed-citation></ref><ref id="B7"><mixed-citation xmlns:xlink="http://www.w3.org/1999/xlink" xlink:type="simple">Golovatch SI (2013b) On several new or poorly-known Oriental <tp:taxon-name><tp:taxon-name-part taxon-name-part-type="family">Paradoxosomatidae</tp:taxon-name-part></tp:taxon-name> (<tp:taxon-name><tp:taxon-name-part taxon-name-part-type="class">Diplopoda</tp:taxon-name-part></tp:taxon-name>: <tp:taxon-name><tp:taxon-name-part taxon-name-part-type="order">Polydesmida</tp:taxon-name-part></tp:taxon-name>), XIV. <tp:taxon-name><tp:taxon-name-part taxon-name-part-type="phylum">Arthropoda</tp:taxon-name-part></tp:taxon-name> Selecta 22(4): 307–332. <ext-link xlink:href="https://kmkjournals.com/upload/PDF/ArthropodaSelecta/22/22_4%20307_332%20Golovatch%20for%20Inet.pdf" ext-link-type="uri" xlink:type="simple">https://kmkjournals.com/upload/PDF/ArthropodaSelecta/22/22_4%20307_332%20Golovatch%20for%20Inet.pdf</ext-link></mixed-citation></ref><ref id="B34"><mixed-citation xmlns:xlink="http://www.w3.org/1999/xlink" xlink:type="simple">Nguyen AD, Sierwald P (2013) A worldwide catalog of the family <tp:taxon-name><tp:taxon-name-part taxon-name-part-type="family">Paradoxosomatidae</tp:taxon-name-part></tp:taxon-name> Daday, 1889 (<tp:taxon-name><tp:taxon-name-part taxon-name-part-type="class">Diplopoda</tp:taxon-name-part></tp:taxon-name>: <tp:taxon-name><tp:taxon-name-part taxon-name-part-type="order">Polydesmida</tp:taxon-name-part></tp:taxon-name>). Check List 9(6): 1132–1353. <ext-link xlink:href="10.15560/9.6.1132" ext-link-type="doi" xlink:type="simple">https://doi.org/10.15560/9.6.1132</ext-link></mixed-citation></ref></ref-list></tp:taxon-treatment>
