# Supplementary material for: Review of the millipede genus Sellanucheza Enghoff, Golovatch & Nguyen, 2004, with descriptions of three new species from Laos and redescription of S. variata (Attems, 1953) (Diplopoda, Polydesmida, Paradoxosomatidae)
Source: Zookeys. 2026 Jun 23;1282:339–69. doi: 10.3897/zookeys.1282.186746 (PMC13320305; doi:10.3897/zookeys.1282.186746)
Supplement: XML Treatment for Sellanucheza typica [file zookeys.1282.186746-treatment7.xml]

<!DOCTYPE tp:taxon-treatment
  PUBLIC "-//TaxonX//DTD Taxonomic Treatment Publishing DTD v0 20100105//EN" "tax-treatment-NSO.dtd">
<tp:taxon-treatment xmlns:tp="http://www.plazi.org/taxpub"><tp:treatment-meta><kwd-group><label>Taxon classification</label><kwd>
                <named-content content-type="kingdom">Animalia</named-content>
              </kwd><kwd>
                <named-content content-type="order">Polydesmida</named-content>
              </kwd><kwd>
                <named-content content-type="family">Paradoxosomatidae</named-content>
              </kwd></kwd-group><mixed-citation publication-type="journal"><person-group><name><surname>Likhitrakarn</surname><given-names>Natdanai</given-names></name><name><surname>Golovatch</surname><given-names>Sergei I.</given-names></name><name><surname>Lips</surname><given-names>Josiane</given-names></name><name><surname>Panha</surname><given-names>Somsak</given-names></name><name><surname>Sutcharit</surname><given-names>Chirasak</given-names></name></person-group><article-title>Review of the millipede genus <italic><tp:taxon-name><tp:taxon-name-part taxon-name-part-type="genus" reg="Sellanucheza">Sellanucheza</tp:taxon-name-part></tp:taxon-name></italic> Enghoff, Golovatch &amp; Nguyen, 2004, with descriptions of three new species from Laos and redescription of <italic><tp:taxon-name><tp:taxon-name-part taxon-name-part-type="genus" reg="Sellanucheza">S.</tp:taxon-name-part> <tp:taxon-name-part taxon-name-part-type="species" reg="variata">variata</tp:taxon-name-part></tp:taxon-name></italic> (Attems, 1953) (<tp:taxon-name><tp:taxon-name-part taxon-name-part-type="class" reg="Diplopoda">Diplopoda</tp:taxon-name-part></tp:taxon-name>, <tp:taxon-name><tp:taxon-name-part taxon-name-part-type="order" reg="Polydesmida">Polydesmida</tp:taxon-name-part></tp:taxon-name>, <tp:taxon-name><tp:taxon-name-part taxon-name-part-type="family" reg="Paradoxosomatidae">Paradoxosomatidae</tp:taxon-name-part></tp:taxon-name>)</article-title><source>Zookeys</source><day>23</day><month>06</month><year>2026</year><volume>1282</volume><fpage>339</fpage><lpage>369</lpage><pub-id pub-id-type="doi">10.3897/zookeys.1282.186746</pub-id></mixed-citation></tp:treatment-meta><tp:nomenclature><tp:taxon-name><object-id xmlns:xlink="http://www.w3.org/1999/xlink" content-type="arpha" xlink:type="simple">92493876-FB20-5948-8AA0-CC8ED9CF5F5B</object-id>
                    		<tp:taxon-name-part taxon-name-part-type="genus" reg="Sellanucheza">Sellanucheza</tp:taxon-name-part> <tp:taxon-name-part taxon-name-part-type="species" reg="typica">typica</tp:taxon-name-part>
                    	</tp:taxon-name><tp:taxon-authority>Golovatch, 2013</tp:taxon-authority><xref ref-type="fig" rid="F5">Fig. 5F, G</xref><tp:nomenclature-citation-list><tp:nomenclature-citation><tp:taxon-name><tp:taxon-name-part taxon-name-part-type="genus" reg="Sellanucheza">Sellanucheza</tp:taxon-name-part> <tp:taxon-name-part taxon-name-part-type="species" reg="typica">typica</tp:taxon-name-part></tp:taxon-name><comment><xref ref-type="bibr" rid="B7">Golovatch 2013b</xref>: 329 (<abbrev xmlns:xlink="http://www.w3.org/1999/xlink" xlink:title="original description and subsequent descriptive notes" xlink:type="simple">D</abbrev>, <abbrev xmlns:xlink="http://www.w3.org/1999/xlink" xlink:title="appearance in a key" xlink:type="simple">K</abbrev>).</comment></tp:nomenclature-citation></tp:nomenclature-citation-list></tp:nomenclature><tp:treatment-sec sec-type="Distribution"><title>Distribution.</title><p>China, Sichuan Province, Maoxian County, Southeast of Nanxinzhen, 3,155 m a.s.l., <named-content xmlns:xlink="http://www.w3.org/1999/xlink" content-type="dwc:verbatimCoordinates" xlink:type="simple">31°34'04"N, 103°47'41"E</named-content> (<xref ref-type="bibr" rid="B7">Golovatch 2013b</xref>).</p></tp:treatment-sec><tp:treatment-sec sec-type="Remarks"><title>Remarks.</title><p>This species shows poorly developed paraterga which are nonetheless traceable as bulges demarcated by sulci at least dorsally. It differs clearly from the structurally similar <italic><tp:taxon-name><tp:taxon-name-part taxon-name-part-type="genus" reg="Sellanucheza">S.</tp:taxon-name-part> <tp:taxon-name-part taxon-name-part-type="species" reg="variata">variata</tp:taxon-name-part></tp:taxon-name></italic> by the complete absence of pleurosternal carinae (vs present until ring 5 in <italic><tp:taxon-name><tp:taxon-name-part taxon-name-part-type="genus" reg="Sellanucheza">S.</tp:taxon-name-part> <tp:taxon-name-part taxon-name-part-type="species" reg="variata">variata</tp:taxon-name-part></tp:taxon-name></italic>). The gonopods are highly diagnostic, characterized by an elongate, coiled and slender femorite (<abbrev xmlns:xlink="http://www.w3.org/1999/xlink" xlink:title="femorite" xlink:type="simple">fe</abbrev>) (Fig. <xref ref-type="fig" rid="F5">5F</xref>). The solenophore (<abbrev xmlns:xlink="http://www.w3.org/1999/xlink" xlink:title="solenophore" xlink:type="simple">sph</abbrev>) is subequal in length to the femorite, clearly coiled, and deeply bifurcated into an outer spiniform and an inner subspatuliform branch (Fig. <xref ref-type="fig" rid="F5">5F</xref>). The base of the solenophore bears a long, slender, acute process <abbrev xmlns:xlink="http://www.w3.org/1999/xlink" xlink:title="process A" xlink:type="simple">pa</abbrev> curved anteroventrad (Fig. <xref ref-type="fig" rid="F5">5F, G</xref>), while the distal part of the femorite is supplied with a short and spiniform process <abbrev xmlns:xlink="http://www.w3.org/1999/xlink" xlink:title="process B" xlink:type="simple">pb</abbrev> curved dorsad (Fig. <xref ref-type="fig" rid="F5">5G</xref>). These gonopodal features, particularly the slenderer femorite, make <italic><tp:taxon-name><tp:taxon-name-part taxon-name-part-type="genus" reg="Sellanucheza">S.</tp:taxon-name-part> <tp:taxon-name-part taxon-name-part-type="species" reg="typica">typica</tp:taxon-name-part></tp:taxon-name></italic> readily distinguished from <italic><tp:taxon-name><tp:taxon-name-part taxon-name-part-type="genus" reg="Sellanucheza">S.</tp:taxon-name-part> <tp:taxon-name-part taxon-name-part-type="species" reg="variata">variata</tp:taxon-name-part></tp:taxon-name></italic>, the latter possessing a significantly stouter femorite. The species is currently known only from the type locality (highest elevation of 3,155 m a.s.l. in this genus) in Sichuan Province, thus being endemic to northern China.</p></tp:treatment-sec><tp:treatment-sec><!--Section generated to contain objects referenced in tp:taxon-treatment.--><fig id="F5" position="float" orientation="portrait"><object-id xmlns:xlink="http://www.w3.org/1999/xlink" content-type="doi" xlink:type="simple">10.3897/zookeys.1282.186746.figure5</object-id><object-id xmlns:xlink="http://www.w3.org/1999/xlink" content-type="arpha" xlink:type="simple">98616467-83D5-532A-95E8-E5BBE96D85CC</object-id><label>Figure 5.</label><caption><p>Gonopods of <italic><tp:taxon-name><tp:taxon-name-part taxon-name-part-type="genus" reg="Sellanucheza">Sellanucheza</tp:taxon-name-part></tp:taxon-name></italic> species. <bold>A–C</bold>. <italic><tp:taxon-name><tp:taxon-name-part taxon-name-part-type="genus" reg="Sellanucheza">Sellanucheza</tp:taxon-name-part> <tp:taxon-name-part taxon-name-part-type="species" reg="hoffmani">hoffmani</tp:taxon-name-part></tp:taxon-name></italic> Nguyen, 2011, ♂ holotype, left gonopod; <bold>A, B</bold>. Mesal and lateral views, respectively; <bold>C</bold>. Distal part, dorsal view; <bold>D, E</bold>. <italic><tp:taxon-name><tp:taxon-name-part taxon-name-part-type="genus" reg="Sellanucheza">Sellanucheza</tp:taxon-name-part> <tp:taxon-name-part taxon-name-part-type="species" reg="jaegeri">jaegeri</tp:taxon-name-part></tp:taxon-name></italic> Golovatch, 2013, ♂ paratype, right gonopod; <bold>D</bold>. Mesal view; <bold>E</bold>. Distal part, lateral view; <bold>F, G</bold>. <italic><tp:taxon-name><tp:taxon-name-part taxon-name-part-type="genus" reg="Sellanucheza">Sellanucheza</tp:taxon-name-part> <tp:taxon-name-part taxon-name-part-type="species" reg="typica">typica</tp:taxon-name-part></tp:taxon-name></italic> Golovatch, 2013, ♂ holotype, left gonopod; <bold>F</bold>. Mesal view; <bold>G</bold>. Distal part, lateral view. Drawings modified after <xref ref-type="bibr" rid="B32">Nguyen (2011)</xref> (<bold>A–C</bold>) and Golovatch (<xref ref-type="bibr" rid="B6">2013a</xref>, <xref ref-type="bibr" rid="B7">2013b</xref>) (<bold>D–G</bold>). Abbreviations: <abbrev xmlns:xlink="http://www.w3.org/1999/xlink" xlink:title="process A" xlink:type="simple">pa</abbrev> = process A, <abbrev xmlns:xlink="http://www.w3.org/1999/xlink" xlink:title="process B" xlink:type="simple">pb</abbrev> = process B, <abbrev xmlns:xlink="http://www.w3.org/1999/xlink" xlink:title="femorite" xlink:type="simple">fe</abbrev> = femorite, <abbrev xmlns:xlink="http://www.w3.org/1999/xlink" xlink:title="prefemoral part" xlink:type="simple">pfe</abbrev> = prefemoral part, <abbrev xmlns:xlink="http://www.w3.org/1999/xlink" xlink:title="solenomere" xlink:type="simple">sl</abbrev> = solenomere, <abbrev xmlns:xlink="http://www.w3.org/1999/xlink" xlink:title="solenophore" xlink:type="simple">sph</abbrev> = solenophore. Scale bars: 1.0 mm (<bold>A–C</bold>); 0.5 mm (<bold>D–G</bold>).</p></caption><graphic xmlns:xlink="http://www.w3.org/1999/xlink" xlink:href="zookeys-1282-339_article-186746__-g005.jpg" id="oo_1691204.jpg" position="float" orientation="portrait" xlink:type="simple"><uri content-type="original_file" xlink:type="simple">https://binary.pensoft.net/fig/1691204</uri></graphic></fig></tp:treatment-sec><ref-list><ref id="B32"><mixed-citation xmlns:xlink="http://www.w3.org/1999/xlink" xlink:type="simple">Nguyen AD (2011) A review of the millipede tribe <tp:taxon-name><tp:taxon-name-part taxon-name-part-type="tribe">Tonkinosomatini</tp:taxon-name-part></tp:taxon-name> (<tp:taxon-name><tp:taxon-name-part taxon-name-part-type="class">Diplopoda</tp:taxon-name-part></tp:taxon-name>: <tp:taxon-name><tp:taxon-name-part taxon-name-part-type="order">Polydesmida</tp:taxon-name-part></tp:taxon-name>: <tp:taxon-name><tp:taxon-name-part taxon-name-part-type="family">Paradoxosomatidae</tp:taxon-name-part></tp:taxon-name>) from Vietnam. Zootaxa 3036(1): 58–68. <ext-link xlink:href="10.11646/zootaxa.3036.1.4" ext-link-type="doi" xlink:type="simple">https://doi.org/10.11646/zootaxa.3036.1.4</ext-link></mixed-citation></ref><ref id="B6"><mixed-citation xmlns:xlink="http://www.w3.org/1999/xlink" xlink:type="simple">Golovatch SI (2013a) On several new or poorly-known Oriental <tp:taxon-name><tp:taxon-name-part taxon-name-part-type="family">Paradoxosomatidae</tp:taxon-name-part></tp:taxon-name> (<tp:taxon-name><tp:taxon-name-part taxon-name-part-type="class">Diplopoda</tp:taxon-name-part></tp:taxon-name>: <tp:taxon-name><tp:taxon-name-part taxon-name-part-type="order">Polydesmida</tp:taxon-name-part></tp:taxon-name>), XIII. <tp:taxon-name><tp:taxon-name-part taxon-name-part-type="phylum">Arthropoda</tp:taxon-name-part></tp:taxon-name> Selecta 22(1): 1–31. <ext-link xlink:href="https://kmkjournals.com/upload/PDF/ArthropodaSelecta/22/22_1%20001_031%20Golovatch%20for%20Inet%20low%20res.pdf" ext-link-type="uri" xlink:type="simple">https://kmkjournals.com/upload/PDF/ArthropodaSelecta/22/22_1%20001_031%20Golovatch%20for%20Inet%20low%20res.pdf</ext-link></mixed-citation></ref><ref id="B7"><mixed-citation xmlns:xlink="http://www.w3.org/1999/xlink" xlink:type="simple">Golovatch SI (2013b) On several new or poorly-known Oriental <tp:taxon-name><tp:taxon-name-part taxon-name-part-type="family">Paradoxosomatidae</tp:taxon-name-part></tp:taxon-name> (<tp:taxon-name><tp:taxon-name-part taxon-name-part-type="class">Diplopoda</tp:taxon-name-part></tp:taxon-name>: <tp:taxon-name><tp:taxon-name-part taxon-name-part-type="order">Polydesmida</tp:taxon-name-part></tp:taxon-name>), XIV. <tp:taxon-name><tp:taxon-name-part taxon-name-part-type="phylum">Arthropoda</tp:taxon-name-part></tp:taxon-name> Selecta 22(4): 307–332. <ext-link xlink:href="https://kmkjournals.com/upload/PDF/ArthropodaSelecta/22/22_4%20307_332%20Golovatch%20for%20Inet.pdf" ext-link-type="uri" xlink:type="simple">https://kmkjournals.com/upload/PDF/ArthropodaSelecta/22/22_4%20307_332%20Golovatch%20for%20Inet.pdf</ext-link></mixed-citation></ref></ref-list></tp:taxon-treatment>
