# Supplementary material for: Review of the millipede genus Sellanucheza Enghoff, Golovatch & Nguyen, 2004, with descriptions of three new species from Laos and redescription of S. variata (Attems, 1953) (Diplopoda, Polydesmida, Paradoxosomatidae)
Source: Zookeys. 2026 Jun 23;1282:339–69. doi: 10.3897/zookeys.1282.186746 (PMC13320305; doi:10.3897/zookeys.1282.186746)
Supplement: XML Treatment for Sellanucheza laotica [file zookeys.1282.186746-treatment8.xml]

<!DOCTYPE tp:taxon-treatment
  PUBLIC "-//TaxonX//DTD Taxonomic Treatment Publishing DTD v0 20100105//EN" "tax-treatment-NSO.dtd">
<tp:taxon-treatment xmlns:tp="http://www.plazi.org/taxpub"><tp:treatment-meta><kwd-group><label>Taxon classification</label><kwd>
                <named-content content-type="kingdom">Animalia</named-content>
              </kwd><kwd>
                <named-content content-type="order">Polydesmida</named-content>
              </kwd><kwd>
                <named-content content-type="family">Paradoxosomatidae</named-content>
              </kwd></kwd-group><mixed-citation publication-type="journal"><person-group><name><surname>Likhitrakarn</surname><given-names>Natdanai</given-names></name><name><surname>Golovatch</surname><given-names>Sergei I.</given-names></name><name><surname>Lips</surname><given-names>Josiane</given-names></name><name><surname>Panha</surname><given-names>Somsak</given-names></name><name><surname>Sutcharit</surname><given-names>Chirasak</given-names></name></person-group><article-title>Review of the millipede genus <italic><tp:taxon-name><tp:taxon-name-part taxon-name-part-type="genus" reg="Sellanucheza">Sellanucheza</tp:taxon-name-part></tp:taxon-name></italic> Enghoff, Golovatch &amp; Nguyen, 2004, with descriptions of three new species from Laos and redescription of <italic><tp:taxon-name><tp:taxon-name-part taxon-name-part-type="genus" reg="Sellanucheza">S.</tp:taxon-name-part> <tp:taxon-name-part taxon-name-part-type="species" reg="variata">variata</tp:taxon-name-part></tp:taxon-name></italic> (Attems, 1953) (<tp:taxon-name><tp:taxon-name-part taxon-name-part-type="class" reg="Diplopoda">Diplopoda</tp:taxon-name-part></tp:taxon-name>, <tp:taxon-name><tp:taxon-name-part taxon-name-part-type="order" reg="Polydesmida">Polydesmida</tp:taxon-name-part></tp:taxon-name>, <tp:taxon-name><tp:taxon-name-part taxon-name-part-type="family" reg="Paradoxosomatidae">Paradoxosomatidae</tp:taxon-name-part></tp:taxon-name>)</article-title><source>Zookeys</source><day>23</day><month>06</month><year>2026</year><volume>1282</volume><fpage>339</fpage><lpage>369</lpage><pub-id pub-id-type="doi">10.3897/zookeys.1282.186746</pub-id></mixed-citation></tp:treatment-meta><tp:nomenclature><tp:taxon-name><object-id xmlns:xlink="http://www.w3.org/1999/xlink" content-type="arpha" xlink:type="simple">35952EB1-2C88-5DF0-BC9E-2701C7004591</object-id>
                    		<tp:taxon-name-part taxon-name-part-type="genus" reg="Sellanucheza">Sellanucheza</tp:taxon-name-part> <tp:taxon-name-part taxon-name-part-type="species" reg="laotica">laotica</tp:taxon-name-part>
                    	
                    		<object-id xmlns:xlink="http://www.w3.org/1999/xlink" content-type="zoobank" xlink:type="simple">https://zoobank.org/4EFCED91-CE23-4AB7-ADDC-FDA6B1B6AA42</object-id>
                    	</tp:taxon-name><tp:taxon-status xmlns:xlink="http://www.w3.org/1999/xlink" xlink:type="simple">sp. nov.</tp:taxon-status><xref ref-type="fig" rid="F6">Figs 6</xref><xref ref-type="fig" rid="F7">, 7</xref><xref ref-type="fig" rid="F8">, 8</xref></tp:nomenclature><tp:treatment-sec sec-type="Type material"><title>Type material.</title><p>• <bold><italic>Holotype</italic></bold> ♂ (<abbrev xmlns:xlink="http://www.w3.org/1999/xlink" content-type="institution" xlink:title="Museum of Zoology, Chulalongkorn University, Bangkok, Thailand" xlink:type="simple">CUMZ</abbrev>-11647), Laos, Khammouane Province, Nong Ping, Tham Nguen Mai, 230 m a.s.l., <named-content xmlns:xlink="http://www.w3.org/1999/xlink" content-type="dwc:verbatimCoordinates" xlink:type="simple">17°22'14"N, 105°53'37"E</named-content>, 24.02.2016, leg. J. Lips. • <bold><italic>Paratypes</italic></bold> 3 ♂, 4 ♀ (<abbrev xmlns:xlink="http://www.w3.org/1999/xlink" content-type="institution" xlink:title="Museum of Zoology, Chulalongkorn University, Bangkok, Thailand" xlink:type="simple">CUMZ</abbrev>-11647), same locality, together with holotype.</p></tp:treatment-sec><tp:treatment-sec sec-type="Diagnosis"><title>Diagnosis.</title><p>The new species is distinguished from all known congeners by the following combination of characters. Somatically, it differs from the Chinese <italic><tp:taxon-name><tp:taxon-name-part taxon-name-part-type="genus" reg="Sellanucheza">S.</tp:taxon-name-part> <tp:taxon-name-part taxon-name-part-type="species" reg="tenebra">tenebra</tp:taxon-name-part></tp:taxon-name></italic>, <italic><tp:taxon-name><tp:taxon-name-part taxon-name-part-type="genus" reg="Sellanucheza">S.</tp:taxon-name-part> <tp:taxon-name-part taxon-name-part-type="species" reg="typica">typica</tp:taxon-name-part></tp:taxon-name></italic> and <italic><tp:taxon-name><tp:taxon-name-part taxon-name-part-type="genus" reg="Sellanucheza">S.</tp:taxon-name-part> <tp:taxon-name-part taxon-name-part-type="species" reg="jaegeri">jaegeri</tp:taxon-name-part></tp:taxon-name></italic> by the strongly developed paraterga on midbody rings (vs paraterga virtually absent or very poorly developed). From the large Vietnamese <italic><tp:taxon-name><tp:taxon-name-part taxon-name-part-type="genus" reg="Sellanucheza">S.</tp:taxon-name-part> <tp:taxon-name-part taxon-name-part-type="species" reg="grandis">grandis</tp:taxon-name-part></tp:taxon-name></italic> and <italic><tp:taxon-name><tp:taxon-name-part taxon-name-part-type="genus" reg="Sellanucheza">S.</tp:taxon-name-part> <tp:taxon-name-part taxon-name-part-type="species" reg="hoffmani">hoffmani</tp:taxon-name-part></tp:taxon-name></italic>, it is separated by the significantly smaller body size and the uniform, light yellowish to pallid coloration. A unique apomorphy seems to be the presence of well-developed ventroposterior tubercles on sterna near coxae, starting with ring 6. The gonopods are characteristic in the relatively short solenophore showing a truncate, subquadrate distal margin and an acute ventral angle. In addition, the species differs from <italic><tp:taxon-name><tp:taxon-name-part taxon-name-part-type="genus" reg="Sellanucheza">S.</tp:taxon-name-part> <tp:taxon-name-part taxon-name-part-type="species" reg="variata">variata</tp:taxon-name-part></tp:taxon-name></italic> and <italic><tp:taxon-name><tp:taxon-name-part taxon-name-part-type="genus" reg="Sellanucheza">S.</tp:taxon-name-part> <tp:taxon-name-part taxon-name-part-type="species" reg="jaegeri">jaegeri</tp:taxon-name-part></tp:taxon-name></italic> by process <abbrev xmlns:xlink="http://www.w3.org/1999/xlink" xlink:title="process B" xlink:type="simple">pb</abbrev> being short, blunt and suberect (vs long, slender and acute or subunciform), and by the short, relatively stout solenomere which is subequal in length to the solenophore (vs long and flagelliform in other congeners).</p></tp:treatment-sec><tp:treatment-sec sec-type="Description"><title>Description.</title><p>Length 11.3–13.6 (♂) or 12.1–13.2 mm (♀), width of midbody pro- and metazona 0.8–1.2 and 1.2–1.4 mm (♂) or 0.9–1.2 and 1.2–1.4 mm (♀), respectively.</p><p>Coloration of alcohol material after nine years of preservation uniform light yellowish to pallid; antennae and legs slightly paler (Fig. <xref ref-type="fig" rid="F6">6A–I</xref>).</p><fig id="F6" position="float" orientation="portrait"><object-id xmlns:xlink="http://www.w3.org/1999/xlink" content-type="doi" xlink:type="simple">10.3897/zookeys.1282.186746.figure6</object-id><object-id xmlns:xlink="http://www.w3.org/1999/xlink" content-type="arpha" xlink:type="simple">FC7DF53E-DA86-53AA-9F4E-4106E924F3FD</object-id><label>Figure 6.</label><caption><p><italic><tp:taxon-name><tp:taxon-name-part taxon-name-part-type="genus" reg="Sellanucheza">Sellanucheza</tp:taxon-name-part> <tp:taxon-name-part taxon-name-part-type="species" reg="laotica">laotica</tp:taxon-name-part></tp:taxon-name></italic> sp. nov., ♂ holotype. <bold>A, B</bold>. Anterior part of body, dorsal and lateral views, respectively; <bold>C, D</bold>. Rings 10 and 11, dorsal and lateral views, respectively; <bold>E–G</bold>. Posterior part of body, lateral, dorsal and ventral views, respectively; <bold>H, I</bold>. Sternal cones between coxae 4, subposterior and sublateral views, respectively. Red arrows indicate the position of the sternal cones.</p></caption><graphic xmlns:xlink="http://www.w3.org/1999/xlink" xlink:href="zookeys-1282-339_article-186746__-g006.jpg" id="oo_1691205.jpg" position="float" orientation="portrait" xlink:type="simple"><uri content-type="original_file" xlink:type="simple">https://binary.pensoft.net/fig/1691205</uri></graphic></fig><p>Clypeolabral region and vertex sparsely setose, epicranial suture distinct. Antennae moderately long (Fig. <xref ref-type="fig" rid="F6">6A, B</xref>), reaching body ring 4 (♂) or 3 (♀) when stretched dorsally. In width, head &lt; ring 3 &lt; 4 &lt; collum &lt; ring 5 &lt; 6 &lt; 2 &lt; 7–17 (♂, ♀) (Fig. <xref ref-type="fig" rid="F6">6A</xref>); thereafter body gently and gradually tapering. Collum with three transverse rows of setae: 4+4 anterior, 2+2 intermediate and 3+3 posterior; lateral margin with a small incision laterally in posterior half; posterior corner of paraterga very narrowly rounded, slightly declined ventrad, not extending past tergal margin (Fig. <xref ref-type="fig" rid="F6">6A, B</xref>).</p><p>Tegument smooth and shining (Fig. <xref ref-type="fig" rid="F6">6A–G</xref>), prozona very finely shagreened, metaterga smooth and leathery; surface below paraterga finely microgranulate (Fig. <xref ref-type="fig" rid="F6">6B, D, E</xref>). Postcollum metaterga with two transverse rows of setae: 3+3 in anterior (pre-sulcus) and 3+3 in posterior (post-sulcus) row. Tergal setae long, strong, slender, ca 1/3 metatergal length. Axial line faint, barely traceable on metaterga. Paraterga strongly developed (Fig. <xref ref-type="fig" rid="F6">6A–G</xref>), especially so in ♂, set at ca 1/3 midbody height, slightly upturned, but all lying below dorsum; shoulders well-developed, mostly rounded; posterior corner almost completely to very broadly rounded, all extending past tergal margin, posterior edge slightly concave, bent ventrad on rings 18 and 19 (Fig. <xref ref-type="fig" rid="F6">6F</xref>).</p><p>Paraterga 2 broad, anterior edge angular, lateral edge with two evident incisions in anterior half; posterior edge oblique (Fig. <xref ref-type="fig" rid="F6">6A, B</xref>). Lateral edges of paraterga 3 and 4 with two evident incisions: one in anterior 1/3, the other at midway (Fig. <xref ref-type="fig" rid="F6">6A</xref>). Following paraterga with three evident incisions: largest one in anterior 1/3, one at midway, and another near posterior corner (Fig. <xref ref-type="fig" rid="F6">6A, C</xref>). Paraterga thin blunt blades in lateral view, slightly thicker only on pore-bearing rings (Fig. <xref ref-type="fig" rid="F6">6B, D, E</xref>). Calluses on paraterga demarcated by sulci only dorsally. Ozopores evident, lateral, each lying in an ovoid groove at ca 1/4 in front of posterior corner (Fig. <xref ref-type="fig" rid="F6">6D, E</xref>). Transverse sulcus usually distinct, slightly incomplete on ring 4, complete and clearly visible on metaterga 5–18, usually narrow, shallow (Fig. <xref ref-type="fig" rid="F6">6A, C, F</xref>), superficial (due to coarse texture), not reaching bases of paraterga, slightly better developed in ♀. Stricture between pro- and metazona narrow, ribbed at bottom down to base of paraterga (Fig. <xref ref-type="fig" rid="F6">6A, C, F</xref>). Pleurosternal carinae complete crests, each usually with a sharp posterior tooth until ring 17, crests bulged anteriorly and with a small sharp posterior tooth each on rings 18 and 19 (♂, ♀) (Fig. <xref ref-type="fig" rid="F6">6B, D, E</xref>).</p><p>Epiproct (Fig. <xref ref-type="fig" rid="F6">6E–G</xref>) conical, rounded dorsoventrally, with two small apical papillae; tip subtruncate; pre-apical papillae evident, lying close to tip (Fig. <xref ref-type="fig" rid="F6">6F</xref>). Hypoproct roundly subtrapeziform (Fig. <xref ref-type="fig" rid="F6">6G</xref>), setiferous knobs at posterior edge well-separated and evident.</p><p>Sterna sparsely setose, cross-impressions shallow; starting on ring 6 with a pair of well-developed, ventroposterior tubercles near each coxa; a large, central, cordiform, densely setose lobe between ♂ coxae 4 (Fig. <xref ref-type="fig" rid="F6">6H, I</xref>). Legs moderately long and slender, midbody legs ca 1.0–1.3 (♂) or 0.9–1.2 × (♀) as long as body height, ♂ prefemora without modifications, tarsal brushes present until ♂ legs 4.</p><p>Gonopods (Figs <xref ref-type="fig" rid="F7">7</xref>, <xref ref-type="fig" rid="F8">8</xref>) simple. Coxite long, slender, cylindrical, slightly curved posteriorly, densely setose distodorsally. Prefemorite (<abbrev xmlns:xlink="http://www.w3.org/1999/xlink" xlink:title="prefemoral part" xlink:type="simple">pfe</abbrev>) densely setose, as usual, ovoid, elongate, ca 1/3–1/4 length of acropodite (Figs <xref ref-type="fig" rid="F7">7A</xref>, <xref ref-type="fig" rid="F7">7B</xref>, <xref ref-type="fig" rid="F7">7F</xref>, <xref ref-type="fig" rid="F7">7G</xref>, <xref ref-type="fig" rid="F8">8A–C</xref>). Femorite (<abbrev xmlns:xlink="http://www.w3.org/1999/xlink" xlink:title="femorite" xlink:type="simple">fe</abbrev>) long, slender, curved (Fig. <xref ref-type="fig" rid="F7">7B, F, G</xref>, 8A, B); distal part supplied with a short, blunt, suberect process <abbrev xmlns:xlink="http://www.w3.org/1999/xlink" xlink:title="process B" xlink:type="simple">pb</abbrev> (Figs <xref ref-type="fig" rid="F7">7B–I</xref>, <xref ref-type="fig" rid="F8">8B</xref>, <xref ref-type="fig" rid="F8">8C</xref>) and a short, slender, spiniform, slightly curved, mesal process <abbrev xmlns:xlink="http://www.w3.org/1999/xlink" xlink:title="process A" xlink:type="simple">pa</abbrev> (Figs <xref ref-type="fig" rid="F7">7A</xref>, <xref ref-type="fig" rid="F7">7C–G</xref>, <xref ref-type="fig" rid="F7">7I</xref>, <xref ref-type="fig" rid="F8">8A–D</xref>). Solenophore (<abbrev xmlns:xlink="http://www.w3.org/1999/xlink" xlink:title="solenophore" xlink:type="simple">sph</abbrev>) relatively short, supporting solenomere (<abbrev xmlns:xlink="http://www.w3.org/1999/xlink" xlink:title="solenomere" xlink:type="simple">sl</abbrev>), distal margin truncate, subquadrate, with an acute ventral angle (Figs <xref ref-type="fig" rid="F7">7C–F</xref>, <xref ref-type="fig" rid="F8">8C</xref>). Solenomere short, subequal in length to solenophore, relatively stout, tip acute and slightly projecting distad (Figs <xref ref-type="fig" rid="F7">7A</xref>, <xref ref-type="fig" rid="F7">7E–I</xref>, <xref ref-type="fig" rid="F8">8A–D</xref>).</p><fig id="F7" position="float" orientation="portrait"><object-id xmlns:xlink="http://www.w3.org/1999/xlink" content-type="doi" xlink:type="simple">10.3897/zookeys.1282.186746.figure7</object-id><object-id xmlns:xlink="http://www.w3.org/1999/xlink" content-type="arpha" xlink:type="simple">6880E878-D8DB-5CD8-A36A-94B6AD23CB71</object-id><label>Figure 7.</label><caption><p><italic><tp:taxon-name><tp:taxon-name-part taxon-name-part-type="genus" reg="Sellanucheza">Sellanucheza</tp:taxon-name-part> <tp:taxon-name-part taxon-name-part-type="species" reg="laotica">laotica</tp:taxon-name-part></tp:taxon-name></italic> sp. nov., ♂ holotype, left gonopod. <bold>A, B, F, G</bold>. Submesal and lateral, anterior and subanterior views, respectively; <bold>C–E, H, I</bold>. Distal part, submesal, anterior, sublateral, subposterior and subanterior view respectively. Abbreviations: <abbrev xmlns:xlink="http://www.w3.org/1999/xlink" xlink:title="process A" xlink:type="simple">pa</abbrev> = process A, <abbrev xmlns:xlink="http://www.w3.org/1999/xlink" xlink:title="process B" xlink:type="simple">pb</abbrev> = process B. Scale bars: 0.05 mm.</p></caption><graphic xmlns:xlink="http://www.w3.org/1999/xlink" xlink:href="zookeys-1282-339_article-186746__-g007.jpg" id="oo_1691206.jpg" position="float" orientation="portrait" xlink:type="simple"><uri content-type="original_file" xlink:type="simple">https://binary.pensoft.net/fig/1691206</uri></graphic></fig><fig id="F8" position="float" orientation="portrait"><object-id xmlns:xlink="http://www.w3.org/1999/xlink" content-type="doi" xlink:type="simple">10.3897/zookeys.1282.186746.figure8</object-id><object-id xmlns:xlink="http://www.w3.org/1999/xlink" content-type="arpha" xlink:type="simple">08F2C54B-F45B-5D37-8A5D-C1161B1AF993</object-id><label>Figure 8.</label><caption><p><italic><tp:taxon-name><tp:taxon-name-part taxon-name-part-type="genus" reg="Sellanucheza">Sellanucheza</tp:taxon-name-part> <tp:taxon-name-part taxon-name-part-type="species" reg="laotica">laotica</tp:taxon-name-part></tp:taxon-name></italic> sp. nov., ♂ holotype, left gonopod. <bold>A–F</bold>. Mesal, lateral, anterior and subposterior views, respectively. Abbreviations: <abbrev xmlns:xlink="http://www.w3.org/1999/xlink" xlink:title="process A" xlink:type="simple">pa</abbrev> = process A, <abbrev xmlns:xlink="http://www.w3.org/1999/xlink" xlink:title="process B" xlink:type="simple">pb</abbrev> = process B, <abbrev xmlns:xlink="http://www.w3.org/1999/xlink" xlink:title="femorite" xlink:type="simple">fe</abbrev> = femorite, <abbrev xmlns:xlink="http://www.w3.org/1999/xlink" xlink:title="prefemoral part" xlink:type="simple">pfe</abbrev> = prefemoral part, <abbrev xmlns:xlink="http://www.w3.org/1999/xlink" xlink:title="solenomere" xlink:type="simple">sl</abbrev> = solenomere, <abbrev xmlns:xlink="http://www.w3.org/1999/xlink" xlink:title="solenophore" xlink:type="simple">sph</abbrev> = solenophore. Scale bars: 0.1 mm.</p></caption><graphic xmlns:xlink="http://www.w3.org/1999/xlink" xlink:href="zookeys-1282-339_article-186746__-g008.jpg" id="oo_1691207.jpg" position="float" orientation="portrait" xlink:type="simple"><uri content-type="original_file" xlink:type="simple">https://binary.pensoft.net/fig/1691207</uri></graphic></fig></tp:treatment-sec><tp:treatment-sec sec-type="Remarks"><title>Remarks.</title><p><italic><tp:taxon-name><tp:taxon-name-part taxon-name-part-type="genus" reg="Sellanucheza">Sellanucheza</tp:taxon-name-part> <tp:taxon-name-part taxon-name-part-type="species" reg="laotica">laotica</tp:taxon-name-part></tp:taxon-name></italic> sp. nov. represents the first record of the genus from a limestone cave in Khammouane Province, Laos. The distinct pallid coloration strongly suggests a troglobiomorphic adaptation to its subterranean existence, a characteristic frequently observed in other cave-dwelling millipedes within the region (<xref ref-type="bibr" rid="B21">Likhitrakarn et al. 2017</xref>, <xref ref-type="bibr" rid="B22">2021</xref>, <xref ref-type="bibr" rid="B23">2022</xref>, <xref ref-type="bibr" rid="B26">2024</xref>; <xref ref-type="bibr" rid="B30">Liu and Wynne 2019</xref>; <xref ref-type="bibr" rid="B11">Golovatch and Liu 2020</xref>). The new species appears to be narrowly endemic to its karst cave systems in northeastern Laos.</p></tp:treatment-sec><tp:treatment-sec sec-type="Etymology"><title>Etymology.</title><p>The specific epithet is a Latin adjective referring to Laos, the country of origin where the type material was collected.</p></tp:treatment-sec><ref-list><ref id="B21"><mixed-citation xmlns:xlink="http://www.w3.org/1999/xlink" xlink:type="simple">Likhitrakarn N, Golovatch SI, Inkhavilay K, Sutcharit C, Srisonchai R, Panha S (2017) Two new species of the millipede genus <italic><tp:taxon-name><tp:taxon-name-part taxon-name-part-type="genus">Glyphiulus</tp:taxon-name-part></tp:taxon-name></italic> Gervais, 1847 from Laos (<tp:taxon-name><tp:taxon-name-part taxon-name-part-type="class">Diplopoda</tp:taxon-name-part></tp:taxon-name>, <tp:taxon-name><tp:taxon-name-part taxon-name-part-type="order">Spirostreptida</tp:taxon-name-part></tp:taxon-name>, <tp:taxon-name><tp:taxon-name-part taxon-name-part-type="family">Cambalopsidae</tp:taxon-name-part></tp:taxon-name>). ZooKeys 722(3): 1–18. <ext-link xlink:href="10.3897/zookeys.722.21192" ext-link-type="doi" xlink:type="simple">https://doi.org/10.3897/zookeys.722.21192</ext-link></mixed-citation></ref><ref id="B22"><mixed-citation xmlns:xlink="http://www.w3.org/1999/xlink" xlink:type="simple">Likhitrakarn N, Golovatch SI, Jantarit S (2021) Two new species of the millipede genus <italic><tp:taxon-name><tp:taxon-name-part taxon-name-part-type="genus">Glyphiulus</tp:taxon-name-part></tp:taxon-name></italic> Gervais, 1847 (<tp:taxon-name><tp:taxon-name-part taxon-name-part-type="class">Diplopoda</tp:taxon-name-part></tp:taxon-name>, <tp:taxon-name><tp:taxon-name-part taxon-name-part-type="order">Spirostreptida</tp:taxon-name-part></tp:taxon-name>, <tp:taxon-name><tp:taxon-name-part taxon-name-part-type="family">Cambalopsidae</tp:taxon-name-part></tp:taxon-name>) from caves in northern Thailand. ZooKeys 1056: 173–189. <ext-link xlink:href="10.3897/zookeys.1056.71395" ext-link-type="doi" xlink:type="simple">https://doi.org/10.3897/zookeys.1056.71395</ext-link></mixed-citation></ref><ref id="B23"><mixed-citation xmlns:xlink="http://www.w3.org/1999/xlink" xlink:type="simple">Likhitrakarn N, Golovatch SI, Panha S (2022) The Oriental millipede genus <italic><tp:taxon-name><tp:taxon-name-part taxon-name-part-type="genus">Nepalella</tp:taxon-name-part></tp:taxon-name></italic> Shear, 1979, with the description of a new species from Thailand and an updated key (<tp:taxon-name><tp:taxon-name-part taxon-name-part-type="class">Diplopoda</tp:taxon-name-part></tp:taxon-name>, <tp:taxon-name><tp:taxon-name-part taxon-name-part-type="order">Chordeumatida</tp:taxon-name-part></tp:taxon-name>, <tp:taxon-name><tp:taxon-name-part taxon-name-part-type="family">Megalotylidae</tp:taxon-name-part></tp:taxon-name>). ZooKeys 1084: 183–199. <ext-link xlink:href="10.3897/zookeys.1084.78744" ext-link-type="doi" xlink:type="simple">https://doi.org/10.3897/zookeys.1084.78744</ext-link></mixed-citation></ref><ref id="B26"><mixed-citation xmlns:xlink="http://www.w3.org/1999/xlink" xlink:type="simple">Likhitrakarn N, Jeratthitikul E, Jirapatrasilp P, Wesener T (2024) Integrated taxonomy of three new species of <italic><tp:taxon-name><tp:taxon-name-part taxon-name-part-type="genus">Glyphiulus</tp:taxon-name-part></tp:taxon-name></italic> Gervais, 1847 (<tp:taxon-name><tp:taxon-name-part taxon-name-part-type="class">Diplopoda</tp:taxon-name-part></tp:taxon-name>, <tp:taxon-name><tp:taxon-name-part taxon-name-part-type="order">Spirostreptida</tp:taxon-name-part></tp:taxon-name>, <tp:taxon-name><tp:taxon-name-part taxon-name-part-type="family">Cambalopsidae</tp:taxon-name-part></tp:taxon-name>) from Laos. Raffles Bulletin of Zoology 72: 42–61. <ext-link xlink:href="10.26107/RBZ-2024-0003" ext-link-type="doi" xlink:type="simple">https://doi.org/10.26107/RBZ-2024-0003</ext-link></mixed-citation></ref><ref id="B30"><mixed-citation xmlns:xlink="http://www.w3.org/1999/xlink" xlink:type="simple">Liu WX, Wynne JJ (2019) Cave millipede diversity with the description of six new species from Guangxi, China. Subterranean Biology 30: 57–94. <ext-link xlink:href="10.3897/subtbiol.30.35559" ext-link-type="doi" xlink:type="simple">https://doi.org/10.3897/subtbiol.30.35559</ext-link></mixed-citation></ref><ref id="B11"><mixed-citation xmlns:xlink="http://www.w3.org/1999/xlink" xlink:type="simple">Golovatch SI, Liu WX (2020) Diversity, distribution patterns, and fauno-genesis of the millipedes (<tp:taxon-name><tp:taxon-name-part taxon-name-part-type="class">Diplopoda</tp:taxon-name-part></tp:taxon-name>) of mainland China. ZooKeys 930: 153–198. <ext-link xlink:href="10.3897/zookeys.930.47513" ext-link-type="doi" xlink:type="simple">https://doi.org/10.3897/zookeys.930.47513</ext-link></mixed-citation></ref></ref-list></tp:taxon-treatment>
