# Supplementary material for: Review of the millipede genus Sellanucheza Enghoff, Golovatch & Nguyen, 2004, with descriptions of three new species from Laos and redescription of S. variata (Attems, 1953) (Diplopoda, Polydesmida, Paradoxosomatidae)
Source: Zookeys. 2026 Jun 23;1282:339–69. doi: 10.3897/zookeys.1282.186746 (PMC13320305; doi:10.3897/zookeys.1282.186746)
Supplement: XML Treatment for Sellanucheza longispina [file zookeys.1282.186746-treatment9.xml]

<!DOCTYPE tp:taxon-treatment
  PUBLIC "-//TaxonX//DTD Taxonomic Treatment Publishing DTD v0 20100105//EN" "tax-treatment-NSO.dtd">
<tp:taxon-treatment xmlns:tp="http://www.plazi.org/taxpub"><tp:treatment-meta><kwd-group><label>Taxon classification</label><kwd>
                <named-content content-type="kingdom">Animalia</named-content>
              </kwd><kwd>
                <named-content content-type="order">Polydesmida</named-content>
              </kwd><kwd>
                <named-content content-type="family">Paradoxosomatidae</named-content>
              </kwd></kwd-group><mixed-citation publication-type="journal"><person-group><name><surname>Likhitrakarn</surname><given-names>Natdanai</given-names></name><name><surname>Golovatch</surname><given-names>Sergei I.</given-names></name><name><surname>Lips</surname><given-names>Josiane</given-names></name><name><surname>Panha</surname><given-names>Somsak</given-names></name><name><surname>Sutcharit</surname><given-names>Chirasak</given-names></name></person-group><article-title>Review of the millipede genus <italic><tp:taxon-name><tp:taxon-name-part taxon-name-part-type="genus" reg="Sellanucheza">Sellanucheza</tp:taxon-name-part></tp:taxon-name></italic> Enghoff, Golovatch &amp; Nguyen, 2004, with descriptions of three new species from Laos and redescription of <italic><tp:taxon-name><tp:taxon-name-part taxon-name-part-type="genus" reg="Sellanucheza">S.</tp:taxon-name-part> <tp:taxon-name-part taxon-name-part-type="species" reg="variata">variata</tp:taxon-name-part></tp:taxon-name></italic> (Attems, 1953) (<tp:taxon-name><tp:taxon-name-part taxon-name-part-type="class" reg="Diplopoda">Diplopoda</tp:taxon-name-part></tp:taxon-name>, <tp:taxon-name><tp:taxon-name-part taxon-name-part-type="order" reg="Polydesmida">Polydesmida</tp:taxon-name-part></tp:taxon-name>, <tp:taxon-name><tp:taxon-name-part taxon-name-part-type="family" reg="Paradoxosomatidae">Paradoxosomatidae</tp:taxon-name-part></tp:taxon-name>)</article-title><source>Zookeys</source><day>23</day><month>06</month><year>2026</year><volume>1282</volume><fpage>339</fpage><lpage>369</lpage><pub-id pub-id-type="doi">10.3897/zookeys.1282.186746</pub-id></mixed-citation></tp:treatment-meta><tp:nomenclature><tp:taxon-name><object-id xmlns:xlink="http://www.w3.org/1999/xlink" content-type="arpha" xlink:type="simple">4A258ECA-2C05-5A2D-9CE2-B31EF528EBEF</object-id>
                    		<tp:taxon-name-part taxon-name-part-type="genus" reg="Sellanucheza">Sellanucheza</tp:taxon-name-part> <tp:taxon-name-part taxon-name-part-type="species" reg="longispina">longispina</tp:taxon-name-part>
                    	
                    		<object-id xmlns:xlink="http://www.w3.org/1999/xlink" content-type="zoobank" xlink:type="simple">https://zoobank.org/A5DD1D34-5D27-404F-A44E-C466D57007E8</object-id>
                    	</tp:taxon-name><tp:taxon-status xmlns:xlink="http://www.w3.org/1999/xlink" xlink:type="simple">sp. nov.</tp:taxon-status><xref ref-type="fig" rid="F9">Figs 9</xref><xref ref-type="fig" rid="F10">, 10</xref><xref ref-type="fig" rid="F11">, 11</xref></tp:nomenclature><tp:treatment-sec sec-type="Type material"><title>Type material.</title><p>• <bold><italic>Holotype</italic></bold> ♂ (<abbrev xmlns:xlink="http://www.w3.org/1999/xlink" content-type="institution" xlink:title="Senckenberg Research Institute, Frankfurt am Main, Germany" xlink:type="simple">SMF</abbrev>), Laos, Bolikhamsay Province, Lak Sao, Tham Mankhone, large halled tourist cave (Fig. <xref ref-type="fig" rid="F15">15A, B</xref>), with some electric lights at the entrance, 501 m a.s.l., <named-content xmlns:xlink="http://www.w3.org/1999/xlink" content-type="dwc:verbatimCoordinates" xlink:type="simple">18°13'16.1"N, 104°48'45.9"E</named-content>, 21.07.2016, leg. P. Jäger.</p></tp:treatment-sec><tp:treatment-sec sec-type="Diagnosis"><title>Diagnosis.</title><p>The new species is distinguished from congeners by its large size (ca 49 mm) and the unique presence of sternal cones on both rings 5 and 6 (vs usually either ring 5 alone or ventroposterior tubercles from ring 6 on in <italic><tp:taxon-name><tp:taxon-name-part taxon-name-part-type="genus" reg="Sellanucheza">S.</tp:taxon-name-part> <tp:taxon-name-part taxon-name-part-type="species" reg="laotica">laotica</tp:taxon-name-part></tp:taxon-name></italic> sp. nov.). It also differs from the pallid <italic><tp:taxon-name><tp:taxon-name-part taxon-name-part-type="genus" reg="Sellanucheza">S.</tp:taxon-name-part> <tp:taxon-name-part taxon-name-part-type="species" reg="laotica">laotica</tp:taxon-name-part></tp:taxon-name></italic> sp. nov. by its dark blackish brown coloration. The gonopods are characteristic: process A (<abbrev xmlns:xlink="http://www.w3.org/1999/xlink" xlink:title="process A" xlink:type="simple">pa</abbrev>) long, spiniform and subequal in length to the solenophore (vs shorter, spiniform and suberect in <italic><tp:taxon-name><tp:taxon-name-part taxon-name-part-type="genus" reg="Sellanucheza">S.</tp:taxon-name-part> <tp:taxon-name-part taxon-name-part-type="species" reg="laotica">laotica</tp:taxon-name-part></tp:taxon-name></italic> sp. nov., or the solenophore much shorter in <italic><tp:taxon-name><tp:taxon-name-part taxon-name-part-type="genus" reg="Sellanucheza">S.</tp:taxon-name-part> <tp:taxon-name-part taxon-name-part-type="species" reg="grandis">grandis</tp:taxon-name-part></tp:taxon-name></italic>); process B (<abbrev xmlns:xlink="http://www.w3.org/1999/xlink" xlink:title="process B" xlink:type="simple">pb</abbrev>) large, laminiform and bifid (vs small and acute in <italic><tp:taxon-name><tp:taxon-name-part taxon-name-part-type="genus" reg="Sellanucheza">S.</tp:taxon-name-part> <tp:taxon-name-part taxon-name-part-type="species" reg="variata">variata</tp:taxon-name-part></tp:taxon-name></italic> and <italic><tp:taxon-name><tp:taxon-name-part taxon-name-part-type="genus" reg="Sellanucheza">S.</tp:taxon-name-part> <tp:taxon-name-part taxon-name-part-type="species" reg="grandis">grandis</tp:taxon-name-part></tp:taxon-name></italic>); the solenophore is stout and deeply bifid, while the solenomere is flagelliform (vs stout in <italic><tp:taxon-name><tp:taxon-name-part taxon-name-part-type="genus" reg="Sellanucheza">S.</tp:taxon-name-part> <tp:taxon-name-part taxon-name-part-type="species" reg="laotica">laotica</tp:taxon-name-part></tp:taxon-name></italic> sp. nov.).</p></tp:treatment-sec><tp:treatment-sec sec-type="Description"><title>Description.</title><p>Length 48.6 mm (♂), width of midbody pro- and metazona 4.8 and 5.7 mm (♂), respectively.</p><p>Coloration of alcohol material after nine years of preservation, faded to blackish brown (Fig. <xref ref-type="fig" rid="F9">9B–H</xref>), posterior halves of metaterga, paraterga and epiproct pale light brown to yellowish (Fig. <xref ref-type="fig" rid="F9">9A–F</xref>), head and antennae dark brown, tip of antenna dark brown, venter and legs pale brown to yellowish (Fig. <xref ref-type="fig" rid="F9">9G–I</xref>).</p><fig id="F9" position="float" orientation="portrait"><object-id xmlns:xlink="http://www.w3.org/1999/xlink" content-type="doi" xlink:type="simple">10.3897/zookeys.1282.186746.figure9</object-id><object-id xmlns:xlink="http://www.w3.org/1999/xlink" content-type="arpha" xlink:type="simple">47DF7D13-8880-5624-80D5-4BC17995D828</object-id><label>Figure 9.</label><caption><p><italic><tp:taxon-name><tp:taxon-name-part taxon-name-part-type="genus" reg="Sellanucheza">Sellanucheza</tp:taxon-name-part> <tp:taxon-name-part taxon-name-part-type="species" reg="longispina">longispina</tp:taxon-name-part></tp:taxon-name></italic> sp. nov., ♂ holotype. <bold>A, B</bold>. Anterior part of body, dorsal and lateral views, respectively; <bold>C, D</bold>. Rings 10 and 11, dorsal and lateral views, respectively; <bold>E–G</bold>. Posterior part of body, lateral, dorsal and ventral views, respectively; <bold>H, I</bold>. Sternal cones on rings 5 and 6, subposterior views, respectively. Red arrows indicate the position of the sternal cones.</p></caption><graphic xmlns:xlink="http://www.w3.org/1999/xlink" xlink:href="zookeys-1282-339_article-186746__-g009.jpg" id="oo_1691208.jpg" position="float" orientation="portrait" xlink:type="simple"><uri content-type="original_file" xlink:type="simple">https://binary.pensoft.net/fig/1691208</uri></graphic></fig><p>Clypeolabral region densely setose (Fig. <xref ref-type="fig" rid="F9">9B</xref>), vertex sparsely so, epicranial suture distinct. Antennae moderately long, reaching body ring 4 (♂) when stretched dorsally. In width, head &lt; ring 4 &lt; 3 &lt; 5 &lt; 6 &lt; 7 &lt; collum &lt; ring 2 &lt; 8 &lt; 9–17 (♂) (Fig. <xref ref-type="fig" rid="F9">9A</xref>); thereafter body gently and gradually tapering.</p><p>Collum semilunar, setation pattern untraceable; surface rugulose, middle slightly flattened; paraterga rounded and subtriangular, devoid of lateral incisions; posterior corner very narrowly rounded, not extending past tergal margin (Fig. <xref ref-type="fig" rid="F9">9A, B</xref>).</p><p>Tegument smooth and shining, prozona finely shagreened, metaterga smooth and leathery; surface below paraterga finely microgranulate (Fig. <xref ref-type="fig" rid="F9">9A–G</xref>). Postcollum metaterga with two transverse rows of setae traceable at least as insertion points: 3+3 in anterior (pre-sulcus) and 4+4 in posterior (post-sulcus) row; posterior row barely traceable. Axial line visible both on pro- and metazona.</p><p>Paraterga well developed (Fig. <xref ref-type="fig" rid="F9">9A</xref>–E, F), set high (at upper 1/3 of body), slightly upturned, but lying below dorsum; anterior edge broadly rounded and narrowly bordered, fused to callus; lateral edge without incisions; posterior corner very narrowly rounded, not produced past rear tergal margin except for rings 2 and 3 (Fig. <xref ref-type="fig" rid="F9">9A, B</xref>); posterior edge nearly straight. Paraterga 2 broad, anterior edge angular and rounded, lateral edge without incisions (Fig. <xref ref-type="fig" rid="F9">9A</xref>). Calluses on paraterga narrow, demarcated by a sulcus only dorsally. Ozopore evident, lateral, lying in an ovoid groove at ca 1/3 metatergal length in front of posterior corner (Fig. <xref ref-type="fig" rid="F9">9B, D, E</xref>).</p><p>Transverse sulcus distinct (Fig. <xref ref-type="fig" rid="F9">9A, C, F</xref>), complete on metaterga 5–18, narrow, line-shaped, deep, reaching bases of paraterga, faintly ribbed at bottom, incomplete and nearly wanting on rings 4 and 19 (Fig. <xref ref-type="fig" rid="F9">9A, F</xref>). Stricture between pro- and metazona narrow, ribbed at bottom down to base of paraterga (Fig. <xref ref-type="fig" rid="F9">9C, D</xref>). Pleurosternal carinae complete high crests, each with a sharp posterior tooth on rings 2–4, thereafter increasingly strongly reduced and remaining visible only as a bulge anteriorly until ring 7 (Fig. <xref ref-type="fig" rid="F9">9B, D, E</xref>).</p><p>Epiproct (Fig. <xref ref-type="fig" rid="F9">9E–G</xref>) conical, rounded dorsoventrally, with two small apical papillae; tip subtruncate; pre-apical papillae evident, lying close to tip (Fig. <xref ref-type="fig" rid="F9">9G</xref>). Hypoproct nearly semi-circular (Fig. <xref ref-type="fig" rid="F9">9G</xref>), posterior tip broadly rounded, setiferous knobs at posterior edge very small and moderately well separated.</p><p>Sterna sparsely setose, without modifications; cross-impressions shallow (Fig. <xref ref-type="fig" rid="F9">9G</xref>). Rings 5 and 6 each with a paramedian pair of evident, basally contiguous cones located anteriorly near each coxa; cones between coxae 4 and 6 being more prominent and larger than those between coxae 5 and 7 (Fig. <xref ref-type="fig" rid="F9">9H, I</xref>). A paramedian pair of small, but evident tubercles in front of gonopod aperture. Legs moderately long and slender, midbody legs ca 1.1–1.3 × as long as body height; ♂ prefemora without modifications; tarsal brushes present until ♂ ring 12.</p><p>Gonopods (Figs <xref ref-type="fig" rid="F10">10</xref>, <xref ref-type="fig" rid="F11">11</xref>) relatively simple, clearly coiled. Coxite long, slender, cylindrical, suberect, densely setose distodorsally (Figs <xref ref-type="fig" rid="F10">10A</xref>, <xref ref-type="fig" rid="F10">10D</xref>, <xref ref-type="fig" rid="F11">11A</xref>, <xref ref-type="fig" rid="F11">11B</xref>). Prefemorite (<abbrev xmlns:xlink="http://www.w3.org/1999/xlink" xlink:title="prefemoral part" xlink:type="simple">pfe</abbrev>) densely setose, as usual, ovoid, elongate, short, ca 1/4–1/5 length of acropodite (Figs <xref ref-type="fig" rid="F10">10A–E</xref>, <xref ref-type="fig" rid="F11">11A–C</xref>). Femorite (<abbrev xmlns:xlink="http://www.w3.org/1999/xlink" xlink:title="femorite" xlink:type="simple">fe</abbrev>) relatively stout, long, curved dorsad (Figs <xref ref-type="fig" rid="F10">10A</xref>, <xref ref-type="fig" rid="F10">10B</xref>, <xref ref-type="fig" rid="F10">10D</xref>, <xref ref-type="fig" rid="F10">10E</xref>, <xref ref-type="fig" rid="F11">11A</xref>, <xref ref-type="fig" rid="F11">11B</xref>); distal part supplied with a prominent, stout, laminiform, linguiform, apically rounded process <abbrev xmlns:xlink="http://www.w3.org/1999/xlink" xlink:title="process B" xlink:type="simple">pb</abbrev> directed anteriad, the latter being bifid (Figs <xref ref-type="fig" rid="F10">10A–F</xref>, <xref ref-type="fig" rid="F11">11A–C</xref>), with ventral lobule further split into two small acute points (Figs <xref ref-type="fig" rid="F10">10A–C</xref>, <xref ref-type="fig" rid="F10">10F</xref>, <xref ref-type="fig" rid="F11">11C</xref>). Process <abbrev xmlns:xlink="http://www.w3.org/1999/xlink" xlink:title="process A" xlink:type="simple">pa</abbrev> conspicuous, spiniform, long, slender, acute, subequal in length to solenophore, curved anteromesad (Figs <xref ref-type="fig" rid="F10">10A–C</xref>, <xref ref-type="fig" rid="F11">11A</xref>, <xref ref-type="fig" rid="F11">11C</xref>). Solenophore (<abbrev xmlns:xlink="http://www.w3.org/1999/xlink" xlink:title="solenophore" xlink:type="simple">sph</abbrev>) long, stout, strongly coiled, deeply bifid distally, both lobules being blunt or rounded (Figs <xref ref-type="fig" rid="F10">10A–E</xref>, <xref ref-type="fig" rid="F11">11A</xref>, <xref ref-type="fig" rid="F11">11C</xref>); solenophore almost completely sheathing solenomere. Solenomere (<abbrev xmlns:xlink="http://www.w3.org/1999/xlink" xlink:title="solenomere" xlink:type="simple">sl</abbrev>) long, slender, flagelliform, tip acute and slightly projecting distad past solenophore (Figs <xref ref-type="fig" rid="F10">10A–E</xref>, <xref ref-type="fig" rid="F11">11A</xref>, <xref ref-type="fig" rid="F11">11C</xref>).</p><fig id="F10" position="float" orientation="portrait"><object-id xmlns:xlink="http://www.w3.org/1999/xlink" content-type="doi" xlink:type="simple">10.3897/zookeys.1282.186746.figure10</object-id><object-id xmlns:xlink="http://www.w3.org/1999/xlink" content-type="arpha" xlink:type="simple">DABE803D-C05B-51C7-BD9B-1E1E4AAE51C0</object-id><label>Figure 10.</label><caption><p><italic><tp:taxon-name><tp:taxon-name-part taxon-name-part-type="genus" reg="Sellanucheza">Sellanucheza</tp:taxon-name-part> <tp:taxon-name-part taxon-name-part-type="species" reg="longispina">longispina</tp:taxon-name-part></tp:taxon-name></italic> sp. nov., ♂ holotype, left gonopod. <bold>A–F</bold>. Mesal, submesal, subanterior, lateral, sublateral and posterior views, respectively. Abbreviations: <abbrev xmlns:xlink="http://www.w3.org/1999/xlink" xlink:title="process A" xlink:type="simple">pa</abbrev> = process A, <abbrev xmlns:xlink="http://www.w3.org/1999/xlink" xlink:title="process B" xlink:type="simple">pb</abbrev> = process B. Scale bars: 0.2 mm.</p></caption><graphic xmlns:xlink="http://www.w3.org/1999/xlink" xlink:href="zookeys-1282-339_article-186746__-g010.jpg" id="oo_1691209.jpg" position="float" orientation="portrait" xlink:type="simple"><uri content-type="original_file" xlink:type="simple">https://binary.pensoft.net/fig/1691209</uri></graphic></fig><fig id="F11" position="float" orientation="portrait"><object-id xmlns:xlink="http://www.w3.org/1999/xlink" content-type="doi" xlink:type="simple">10.3897/zookeys.1282.186746.figure11</object-id><object-id xmlns:xlink="http://www.w3.org/1999/xlink" content-type="arpha" xlink:type="simple">3D5F1B61-F328-5D9A-B7C6-FD598D7BD0DE</object-id><label>Figure 11.</label><caption><p><italic><tp:taxon-name><tp:taxon-name-part taxon-name-part-type="genus" reg="Sellanucheza">Sellanucheza</tp:taxon-name-part> <tp:taxon-name-part taxon-name-part-type="species" reg="longispina">longispina</tp:taxon-name-part></tp:taxon-name></italic> sp. nov., ♂ holotype, left gonopod. <bold>A–F</bold>. Mesal, submesal, subanterior, lateral, anterior and posterior views, respectively. Abbreviations: <abbrev xmlns:xlink="http://www.w3.org/1999/xlink" xlink:title="process A" xlink:type="simple">pa</abbrev> = process A, <abbrev xmlns:xlink="http://www.w3.org/1999/xlink" xlink:title="process B" xlink:type="simple">pb</abbrev> = process B, <abbrev xmlns:xlink="http://www.w3.org/1999/xlink" xlink:title="femorite" xlink:type="simple">fe</abbrev> = femorite, <abbrev xmlns:xlink="http://www.w3.org/1999/xlink" xlink:title="prefemoral part" xlink:type="simple">pfe</abbrev> = prefemoral part, <abbrev xmlns:xlink="http://www.w3.org/1999/xlink" xlink:title="solenomere" xlink:type="simple">sl</abbrev> = solenomere, <abbrev xmlns:xlink="http://www.w3.org/1999/xlink" xlink:title="solenophore" xlink:type="simple">sph</abbrev> = solenophore. Scale bars: 0.5 mm.</p></caption><graphic xmlns:xlink="http://www.w3.org/1999/xlink" xlink:href="zookeys-1282-339_article-186746__-g011.jpg" id="oo_1691210.jpg" position="float" orientation="portrait" xlink:type="simple"><uri content-type="original_file" xlink:type="simple">https://binary.pensoft.net/fig/1691210</uri></graphic></fig></tp:treatment-sec><tp:treatment-sec sec-type="Remarks"><title>Remarks.</title><p><italic><tp:taxon-name><tp:taxon-name-part taxon-name-part-type="genus" reg="Sellanucheza">Sellanucheza</tp:taxon-name-part> <tp:taxon-name-part taxon-name-part-type="species" reg="longispina">longispina</tp:taxon-name-part></tp:taxon-name></italic> sp. nov. represents a second species of the genus to be recorded from a limestone cave environment in northeastern Laos, specifically marking the first record from Bolikhamsay Province. Compared to the pallid <italic><tp:taxon-name><tp:taxon-name-part taxon-name-part-type="genus" reg="Sellanucheza">S.</tp:taxon-name-part> <tp:taxon-name-part taxon-name-part-type="species" reg="laotica">laotica</tp:taxon-name-part></tp:taxon-name></italic> sp. nov., this species retains dark pigmentation, suggesting that it may be a troglophile. Morphologically, the presence of sternal cones on both rings 5 and 6 represents a unique novelty for the genus. Geographically, the species appears to be narrowly endemic to the karst systems of Bolikhamsay Province it inhabits.</p></tp:treatment-sec><tp:treatment-sec sec-type="Etymology"><title>Etymology.</title><p>To emphasize the distinctively long and spiniform gonopodal process A; noun in apposition.</p></tp:treatment-sec><tp:treatment-sec><!--Section generated to contain objects referenced in tp:taxon-treatment.--><fig id="F15" position="float" orientation="portrait"><object-id xmlns:xlink="http://www.w3.org/1999/xlink" content-type="doi" xlink:type="simple">10.3897/zookeys.1282.186746.figure15</object-id><object-id xmlns:xlink="http://www.w3.org/1999/xlink" content-type="arpha" xlink:type="simple">5820E51E-F7A6-58E8-94B2-793FF8EAF57F</object-id><label>Figure 15.</label><caption><p>Habitats of new <italic><tp:taxon-name><tp:taxon-name-part taxon-name-part-type="genus" reg="Sellanucheza">Sellanucheza</tp:taxon-name-part></tp:taxon-name></italic> species from Laos. <bold>A, B</bold>. Tham Mankhone cave (type locality of <italic><tp:taxon-name><tp:taxon-name-part taxon-name-part-type="genus" reg="Sellanucheza">S.</tp:taxon-name-part> <tp:taxon-name-part taxon-name-part-type="species" reg="longispina">longispina</tp:taxon-name-part></tp:taxon-name></italic>); <bold>A</bold>. General view of the main hall, with large parts covered with sand; <bold>B</bold>. The end of the cave showing a high-up opening (window) connecting to the surrounding jungle; <bold>C, D</bold>. Tham Kamouk cave (type locality of <italic>S. Ancorata</italic>); <bold>C</bold>. The end of the cave showing a ceiling breakdown with massive litter accumulation from the forest above; <bold>D</bold>. General view of the large-halled limestone cave. Photographs by P. Jäger.</p></caption><graphic xmlns:xlink="http://www.w3.org/1999/xlink" xlink:href="zookeys-1282-339_article-186746__-g015.jpg" id="oo_1691214.jpg" position="float" orientation="portrait" xlink:type="simple"><uri content-type="original_file" xlink:type="simple">https://binary.pensoft.net/fig/1691214</uri></graphic></fig></tp:treatment-sec></tp:taxon-treatment>
