# Supplementary material for: Review of the millipede genus Sellanucheza Enghoff, Golovatch & Nguyen, 2004, with descriptions of three new species from Laos and redescription of S. variata (Attems, 1953) (Diplopoda, Polydesmida, Paradoxosomatidae)
Source: Zookeys. 2026 Jun 23;1282:339–69. doi: 10.3897/zookeys.1282.186746 (PMC13320305; doi:10.3897/zookeys.1282.186746)
Supplement: XML Treatment for Sellanucheza ancorata [file zookeys.1282.186746-treatment10.xml]

<!DOCTYPE tp:taxon-treatment
  PUBLIC "-//TaxonX//DTD Taxonomic Treatment Publishing DTD v0 20100105//EN" "tax-treatment-NSO.dtd">
<tp:taxon-treatment xmlns:tp="http://www.plazi.org/taxpub"><tp:treatment-meta><kwd-group><label>Taxon classification</label><kwd>
                <named-content content-type="kingdom">Animalia</named-content>
              </kwd><kwd>
                <named-content content-type="order">Polydesmida</named-content>
              </kwd><kwd>
                <named-content content-type="family">Paradoxosomatidae</named-content>
              </kwd></kwd-group><mixed-citation publication-type="journal"><person-group><name><surname>Likhitrakarn</surname><given-names>Natdanai</given-names></name><name><surname>Golovatch</surname><given-names>Sergei I.</given-names></name><name><surname>Lips</surname><given-names>Josiane</given-names></name><name><surname>Panha</surname><given-names>Somsak</given-names></name><name><surname>Sutcharit</surname><given-names>Chirasak</given-names></name></person-group><article-title>Review of the millipede genus <italic><tp:taxon-name><tp:taxon-name-part taxon-name-part-type="genus" reg="Sellanucheza">Sellanucheza</tp:taxon-name-part></tp:taxon-name></italic> Enghoff, Golovatch &amp; Nguyen, 2004, with descriptions of three new species from Laos and redescription of <italic><tp:taxon-name><tp:taxon-name-part taxon-name-part-type="genus" reg="Sellanucheza">S.</tp:taxon-name-part> <tp:taxon-name-part taxon-name-part-type="species" reg="variata">variata</tp:taxon-name-part></tp:taxon-name></italic> (Attems, 1953) (<tp:taxon-name><tp:taxon-name-part taxon-name-part-type="class" reg="Diplopoda">Diplopoda</tp:taxon-name-part></tp:taxon-name>, <tp:taxon-name><tp:taxon-name-part taxon-name-part-type="order" reg="Polydesmida">Polydesmida</tp:taxon-name-part></tp:taxon-name>, <tp:taxon-name><tp:taxon-name-part taxon-name-part-type="family" reg="Paradoxosomatidae">Paradoxosomatidae</tp:taxon-name-part></tp:taxon-name>)</article-title><source>Zookeys</source><day>23</day><month>06</month><year>2026</year><volume>1282</volume><fpage>339</fpage><lpage>369</lpage><pub-id pub-id-type="doi">10.3897/zookeys.1282.186746</pub-id></mixed-citation></tp:treatment-meta><tp:nomenclature><tp:taxon-name><object-id xmlns:xlink="http://www.w3.org/1999/xlink" content-type="arpha" xlink:type="simple">321A5CF6-7F3B-50B6-91C9-B4BFC9D1541B</object-id>
                    		<tp:taxon-name-part taxon-name-part-type="genus" reg="Sellanucheza">Sellanucheza</tp:taxon-name-part> <tp:taxon-name-part taxon-name-part-type="species" reg="ancorata">ancorata</tp:taxon-name-part>
                    	
                    		<object-id xmlns:xlink="http://www.w3.org/1999/xlink" content-type="zoobank" xlink:type="simple">https://zoobank.org/22CECC4A-5229-4BEE-8281-42A9DE0D65C3</object-id>
                    	</tp:taxon-name><tp:taxon-status xmlns:xlink="http://www.w3.org/1999/xlink" xlink:type="simple">sp. nov.</tp:taxon-status><xref ref-type="fig" rid="F11">Figs 11</xref><xref ref-type="fig" rid="F12">, 12</xref><xref ref-type="fig" rid="F13">, 13</xref></tp:nomenclature><tp:treatment-sec sec-type="Type material"><title>Type material.</title><p>• <bold><italic>Holotype</italic></bold> ♂ (SM-08), Laos, Khammouane Province, 2.5 km west-northwest of Ban Tathot, Tham Kamouk, large halled limestone cave, 200 m a.s.l., <named-content xmlns:xlink="http://www.w3.org/1999/xlink" content-type="dwc:verbatimCoordinates" xlink:type="simple">17°37'53.5"N, 105°07'25.7"E</named-content>, 06.08.2016, leg. P. Jäger.</p></tp:treatment-sec><tp:treatment-sec sec-type="Diagnosis"><title>Diagnosis.</title><p>The new species is distinguished from all congeners by the unique, anchor-shaped (trifid) solenophore tip. Somatically, it differs from the two other Laotian new species above by its intermediate size (ca 21 mm) and uniform brown yellowish coloration (vs small and pallid in <italic><tp:taxon-name><tp:taxon-name-part taxon-name-part-type="genus" reg="Sellanucheza">S.</tp:taxon-name-part> <tp:taxon-name-part taxon-name-part-type="species" reg="laotica">laotica</tp:taxon-name-part></tp:taxon-name></italic> sp. nov.; large and dark in <italic><tp:taxon-name><tp:taxon-name-part taxon-name-part-type="genus" reg="Sellanucheza">S.</tp:taxon-name-part> <tp:taxon-name-part taxon-name-part-type="species" reg="longispina">longispina</tp:taxon-name-part></tp:taxon-name></italic> sp. nov., lacking the specific sternal modifications found in either species). The gonopods (Figs <xref ref-type="fig" rid="F13">13</xref>, <xref ref-type="fig" rid="F14">14</xref>) are highly characteristic: process <abbrev xmlns:xlink="http://www.w3.org/1999/xlink" xlink:title="process B" xlink:type="simple">pb</abbrev> short, stout and laminiform (vs large, laminiform and bifid in <italic><tp:taxon-name><tp:taxon-name-part taxon-name-part-type="genus" reg="Sellanucheza">S.</tp:taxon-name-part> <tp:taxon-name-part taxon-name-part-type="species" reg="longispina">longispina</tp:taxon-name-part></tp:taxon-name></italic> sp. nov., long and subunciform in <italic><tp:taxon-name><tp:taxon-name-part taxon-name-part-type="genus" reg="Sellanucheza">S.</tp:taxon-name-part> <tp:taxon-name-part taxon-name-part-type="species" reg="jaegeri">jaegeri</tp:taxon-name-part></tp:taxon-name></italic>, or small and acute in <italic><tp:taxon-name><tp:taxon-name-part taxon-name-part-type="genus" reg="Sellanucheza">S.</tp:taxon-name-part> <tp:taxon-name-part taxon-name-part-type="species" reg="tenebra">tenebra</tp:taxon-name-part></tp:taxon-name></italic>); process <abbrev xmlns:xlink="http://www.w3.org/1999/xlink" xlink:title="process A" xlink:type="simple">pa</abbrev> distinctively long, slender and spiniform with an acute tip directed ventromesad (vs shorter, spiniform and suberect in <italic><tp:taxon-name><tp:taxon-name-part taxon-name-part-type="genus" reg="Sellanucheza">S.</tp:taxon-name-part> <tp:taxon-name-part taxon-name-part-type="species" reg="laotica">laotica</tp:taxon-name-part></tp:taxon-name></italic> sp. nov., or large and acute in <italic><tp:taxon-name><tp:taxon-name-part taxon-name-part-type="genus" reg="Sellanucheza">S.</tp:taxon-name-part> <tp:taxon-name-part taxon-name-part-type="species" reg="grandis">grandis</tp:taxon-name-part></tp:taxon-name></italic>) and the solenophore tip is split into three distinct prongs (central straight, lateral recurved), a characteristic unique to this species.</p></tp:treatment-sec><tp:treatment-sec sec-type="Description"><title>Description.</title><p>Length 20.8 mm (♂), width of midbody pro- and metazona 1.6 and 2.1 mm (♂), respectively.</p><p>Coloration of alcohol material after nine years of preservation uniform brown yellowish (Fig. <xref ref-type="fig" rid="F12">12A–G</xref>); legs and antennae a little paler, tip of antenna dark brown.</p><fig id="F12" position="float" orientation="portrait"><object-id xmlns:xlink="http://www.w3.org/1999/xlink" content-type="doi" xlink:type="simple">10.3897/zookeys.1282.186746.figure12</object-id><object-id xmlns:xlink="http://www.w3.org/1999/xlink" content-type="arpha" xlink:type="simple">4B459E5F-8ED2-5080-980E-E3155972709A</object-id><label>Figure 12.</label><caption><p><italic><tp:taxon-name><tp:taxon-name-part taxon-name-part-type="genus" reg="Sellanucheza">Sellanucheza</tp:taxon-name-part> <tp:taxon-name-part taxon-name-part-type="species" reg="ancorata">ancorata</tp:taxon-name-part></tp:taxon-name></italic> sp. nov., ♂ holotype. <bold>A, B</bold>. Anterior part of body, dorsal and lateral views, respectively; <bold>C, D</bold>. Rings 10 and 11, dorsal and lateral views, respectively; <bold>E–G</bold>. Posterior part of body, lateral, dorsal and ventral views, respectively; <bold>H, I</bold>. Sternal cones between coxae 4, subposterior and sublateral views, respectively. Red arrows indicate the position of the sternal cones.</p></caption><graphic xmlns:xlink="http://www.w3.org/1999/xlink" xlink:href="zookeys-1282-339_article-186746__-g012.jpg" id="oo_1691211.jpg" position="float" orientation="portrait" xlink:type="simple"><uri content-type="original_file" xlink:type="simple">https://binary.pensoft.net/fig/1691211</uri></graphic></fig><p>Clypeolabral region and vertex sparsely setose, epicranial suture distinct. Antennae moderately long, reaching body ring 3 (♂) when stretched dorsally. In width, head &lt; ring 3 &lt; 4 &lt; collum &lt; ring 2 &lt; 5 &lt; 6 &lt; 7–17 (♂); thereafter body gently and gradually tapering.</p><p>Collum with three transverse rows of setae: 4+4 anterior, 2+2 intermediate and 3+3 posterior; lateral margin with a small incision in posterior half; posterior corner of paraterga very narrowly rounded, slightly declined ventrad, extending past tergal margin (Fig. <xref ref-type="fig" rid="F12">12A, B</xref>).</p><p>Tegument smooth and shining, prozona very finely shagreened, metaterga smooth and faintly rugulose (Fig. <xref ref-type="fig" rid="F12">12A–G</xref>); surface below paraterga finely microgranulate (Fig. <xref ref-type="fig" rid="F12">12B, D, E</xref>). Postcollum metaterga with two transverse rows of setae: 2+2 in anterior (pre-sulcus) and 3+3 in posterior (post-sulcus) row. Tergal setae long, strong, slender, ca 1/3 metatergal length. Axial line faint, barely traceable on metaterga.</p><p>Paraterga well developed (Fig. <xref ref-type="fig" rid="F12">12A, C, F</xref>), set high (at upper 1/3 of body), subhorizontal, lying below dorsum; anterior edge broadly rounded and narrowly bordered, fused to callus; lateral edge without incisions; posterior corner very narrowly rounded, not extending past tergal margin except for rings 17–19 where it becomes increasingly pointed (Fig. <xref ref-type="fig" rid="F12">12E, F</xref>); posterior edge nearly straight. Paraterga 2 broad, slightly upturned posteriorly, anterior edge rounded, lateral edge with a small incision in anterior half; posterior edge concave (Fig. <xref ref-type="fig" rid="F12">12B</xref>). Calluses on paraterga narrow, each demarcated by a sulcus only dorsally. Ozopores evident, lateral, each lying in an ovoid groove at ca 1/4 metatergal length in front of posterior corner (Fig. <xref ref-type="fig" rid="F12">12B, D, E</xref>).</p><p>Transverse sulci distinct (Fig. <xref ref-type="fig" rid="F12">12A, C, F</xref>), complete on metaterga 6–18, narrow, line-shaped, shallow, not reaching the bases of paraterga, smooth at bottom, incomplete and nearly wanting on ring 5. Stricture between pro- and metazona narrow, beaded at bottom down to base of paraterga (Fig. <xref ref-type="fig" rid="F12">12A, C</xref>). Pleurosternal carinae complete crests on anterior rings, thereafter gradually reduced posteriad until ring 16 (♂) (Fig. <xref ref-type="fig" rid="F12">12B, D, E</xref>).</p><p>Epiproct (Fig. <xref ref-type="fig" rid="F12">12E–G</xref>) conical, rounded dorsoventrally, with two small and evident apical papillae; tip subtruncate; pre-apical papillae small, lying close to tip (Fig. <xref ref-type="fig" rid="F12">12F, G</xref>). Hypoproct roundly subtriangular (Fig. <xref ref-type="fig" rid="F12">12G</xref>), setiferous knobs at posterior edge well-separated and evident.</p><p>Sterna sparsely setose, cross-impressions shallow, without modifications; a single, linguiform, densely setose, sternal lobe between ♂ coxae 4 (Fig. <xref ref-type="fig" rid="F12">12H, I</xref>). Legs moderately long and slender, midbody legs ca 1.1–1.3 × as long as body height; ♂ prefemora without modifications; tarsal brushes present until ♂ ring 16.</p><p>Gonopods (Figs <xref ref-type="fig" rid="F13">13</xref>, <xref ref-type="fig" rid="F14">14</xref>) simple. Coxite long, stout, subcylindrical, relatively straight, but slightly curved dorsally, with a dense group of setae distodorsally (Figs <xref ref-type="fig" rid="F13">13A</xref>, <xref ref-type="fig" rid="F13">13B</xref>, <xref ref-type="fig" rid="F13">13C</xref>, <xref ref-type="fig" rid="F14">14A</xref>, <xref ref-type="fig" rid="F14">14B</xref>). Prefemorite (<abbrev xmlns:xlink="http://www.w3.org/1999/xlink" xlink:title="prefemoral part" xlink:type="simple">pfe</abbrev>) densely setose, as usual, relatively short, ca 1/3 length of acropodite (Figs <xref ref-type="fig" rid="F13">13A</xref>, <xref ref-type="fig" rid="F13">13B</xref>, <xref ref-type="fig" rid="F13">13C</xref>, <xref ref-type="fig" rid="F14">14A</xref>, <xref ref-type="fig" rid="F14">14B</xref>). Femorite (<abbrev xmlns:xlink="http://www.w3.org/1999/xlink" xlink:title="femorite" xlink:type="simple">fe</abbrev>) stout, relatively long, suberect, with a distinct. clearly visible lateral suture (Figs <xref ref-type="fig" rid="F13">13A–D</xref>, <xref ref-type="fig" rid="F14">14A</xref>, <xref ref-type="fig" rid="F14">14B</xref>). Distal part of femorite supplied with two distinct processes: process <abbrev xmlns:xlink="http://www.w3.org/1999/xlink" xlink:title="process B" xlink:type="simple">pb</abbrev> (<abbrev xmlns:xlink="http://www.w3.org/1999/xlink" xlink:title="process B" xlink:type="simple">pb</abbrev>) short, stout, laminiform, elevated dorsally, with a rounded apical margin (Figs <xref ref-type="fig" rid="F13">13A–C</xref>, <xref ref-type="fig" rid="F13">13G</xref>, <xref ref-type="fig" rid="F13">13F</xref>, <xref ref-type="fig" rid="F14">14A</xref>, <xref ref-type="fig" rid="F14">14B</xref>); process <abbrev xmlns:xlink="http://www.w3.org/1999/xlink" xlink:title="process A" xlink:type="simple">pa</abbrev> distinctively long, slender, spiniform, clearly curved, with an acute tip directed ventromesad (Figs <xref ref-type="fig" rid="F13">13A</xref>, <xref ref-type="fig" rid="F13">13B</xref>, <xref ref-type="fig" rid="F13">13D</xref>, <xref ref-type="fig" rid="F13">13G</xref>, <xref ref-type="fig" rid="F14">14A</xref>). Solenophore (<abbrev xmlns:xlink="http://www.w3.org/1999/xlink" xlink:title="solenophore" xlink:type="simple">sph</abbrev>) long, slender, directed anteriad and slightly curved; tip highly characteristic, trifid; central prong straight to slightly curved, while two lateral processes recurved and pointing basally (Figs <xref ref-type="fig" rid="F13">13A–G</xref>, <xref ref-type="fig" rid="F14">14A</xref>, <xref ref-type="fig" rid="F14">14B</xref>). Solenomere long, slender, almost entirely sheathed by solenophore, forming a distinct anchor shape (Figs <xref ref-type="fig" rid="F13">13G</xref>, <xref ref-type="fig" rid="F14">14A</xref>, <xref ref-type="fig" rid="F14">14B</xref>).</p><fig id="F13" position="float" orientation="portrait"><object-id xmlns:xlink="http://www.w3.org/1999/xlink" content-type="doi" xlink:type="simple">10.3897/zookeys.1282.186746.figure13</object-id><object-id xmlns:xlink="http://www.w3.org/1999/xlink" content-type="arpha" xlink:type="simple">2BC365C8-05FE-5D67-8E86-B55803395A19</object-id><label>Figure 13.</label><caption><p><italic><tp:taxon-name><tp:taxon-name-part taxon-name-part-type="genus" reg="Sellanucheza">Sellanucheza</tp:taxon-name-part> <tp:taxon-name-part taxon-name-part-type="species" reg="ancorata">ancorata</tp:taxon-name-part></tp:taxon-name></italic> sp. nov., ♂ holotype, left gonopod. <bold>A–C, F</bold>. Mesal, submesal, lateral and subposterior views, respectively; <bold>D, E, G</bold>. Distal part, submesal, lateral and subanterior views, respectively. Abbreviations: <abbrev xmlns:xlink="http://www.w3.org/1999/xlink" xlink:title="femorite" xlink:type="simple">fe</abbrev> = femorite, <abbrev xmlns:xlink="http://www.w3.org/1999/xlink" xlink:title="process A" xlink:type="simple">pa</abbrev> = <abbrev xmlns:xlink="http://www.w3.org/1999/xlink" xlink:title="process A" xlink:type="simple">pa</abbrev>, <abbrev xmlns:xlink="http://www.w3.org/1999/xlink" xlink:title="process B" xlink:type="simple">pb</abbrev> = <abbrev xmlns:xlink="http://www.w3.org/1999/xlink" xlink:title="process B" xlink:type="simple">pb</abbrev>, <abbrev xmlns:xlink="http://www.w3.org/1999/xlink" xlink:title="prefemoral part" xlink:type="simple">pfe</abbrev> = prefemoral part, <abbrev xmlns:xlink="http://www.w3.org/1999/xlink" xlink:title="solenomere" xlink:type="simple">sl</abbrev> = solenomere, <abbrev xmlns:xlink="http://www.w3.org/1999/xlink" xlink:title="solenophore" xlink:type="simple">sph</abbrev> = solenophore. Red arrows with “<abbrev xmlns:xlink="http://www.w3.org/1999/xlink" xlink:title="solenomere" xlink:type="simple">sl</abbrev>” labels indicate the solenomere, which is dislodged from its natural position (solenophore sheath) due to a drying artifact in most views. Note that in view <bold>G</bold>, the solenomere (<abbrev xmlns:xlink="http://www.w3.org/1999/xlink" xlink:title="solenomere" xlink:type="simple">sl</abbrev>) remains in its natural position, fully sheathed by the solenophore (<abbrev xmlns:xlink="http://www.w3.org/1999/xlink" xlink:title="solenophore" xlink:type="simple">sph</abbrev>) (see also Fig. <xref ref-type="fig" rid="F14">14</xref> for the natural structure). Scale bars: 0.1 mm.</p></caption><graphic xmlns:xlink="http://www.w3.org/1999/xlink" xlink:href="zookeys-1282-339_article-186746__-g013.jpg" id="oo_1691212.jpg" position="float" orientation="portrait" xlink:type="simple"><uri content-type="original_file" xlink:type="simple">https://binary.pensoft.net/fig/1691212</uri></graphic></fig><fig id="F14" position="float" orientation="portrait"><object-id xmlns:xlink="http://www.w3.org/1999/xlink" content-type="doi" xlink:type="simple">10.3897/zookeys.1282.186746.figure14</object-id><object-id xmlns:xlink="http://www.w3.org/1999/xlink" content-type="arpha" xlink:type="simple">58B15BBE-D29A-510C-A52B-F7B32A708673</object-id><label>Figure 14.</label><caption><p><italic><tp:taxon-name><tp:taxon-name-part taxon-name-part-type="genus" reg="Sellanucheza">Sellanucheza</tp:taxon-name-part> <tp:taxon-name-part taxon-name-part-type="species" reg="ancorata">ancorata</tp:taxon-name-part></tp:taxon-name></italic> sp. nov., ♂ holotype, left gonopod. <bold>A, B</bold>. Mesal and lateral views, respectively. Abbreviations: <abbrev xmlns:xlink="http://www.w3.org/1999/xlink" xlink:title="process A" xlink:type="simple">pa</abbrev> = process A, <abbrev xmlns:xlink="http://www.w3.org/1999/xlink" xlink:title="process B" xlink:type="simple">pb</abbrev> = process B, <abbrev xmlns:xlink="http://www.w3.org/1999/xlink" xlink:title="femorite" xlink:type="simple">fe</abbrev> = femorite, <abbrev xmlns:xlink="http://www.w3.org/1999/xlink" xlink:title="prefemoral part" xlink:type="simple">pfe</abbrev> = prefemoral part, <abbrev xmlns:xlink="http://www.w3.org/1999/xlink" xlink:title="solenomere" xlink:type="simple">sl</abbrev> = solenomere, <abbrev xmlns:xlink="http://www.w3.org/1999/xlink" xlink:title="solenophore" xlink:type="simple">sph</abbrev> = solenophore. Scale bars: 0.2 mm.</p></caption><graphic xmlns:xlink="http://www.w3.org/1999/xlink" xlink:href="zookeys-1282-339_article-186746__-g014.jpg" id="oo_1691213.jpg" position="float" orientation="portrait" xlink:type="simple"><uri content-type="original_file" xlink:type="simple">https://binary.pensoft.net/fig/1691213</uri></graphic></fig></tp:treatment-sec><tp:treatment-sec sec-type="Remarks"><title>Remarks.</title><p>It seems noteworthy that the natural structure of the gonopod is clearly shown in Fig. <xref ref-type="fig" rid="F14">14</xref>, 13G. The structure depicted in most other views of Fig. <xref ref-type="fig" rid="F13">13</xref> exhibits a distortion caused by the drying of the specimen during preparation. This process caused the solenomere (<abbrev xmlns:xlink="http://www.w3.org/1999/xlink" xlink:title="solenomere" xlink:type="simple">sl</abbrev>) to dislodge from the solenophore sheath and project posteriorly, an artifact that does not reflect the true morphology of the species. Geographically, <italic><tp:taxon-name><tp:taxon-name-part taxon-name-part-type="genus" reg="Sellanucheza">Sellanucheza</tp:taxon-name-part> <tp:taxon-name-part taxon-name-part-type="species" reg="ancorata">ancorata</tp:taxon-name-part></tp:taxon-name></italic> sp. nov. is currently known only from the type locality in Khammouane Province. This is a large-halled limestone cave (Fig. <xref ref-type="fig" rid="F15">15D, E</xref>) which is not visited by tourists, although it is occasionally used by villagers as a shortcut between villages. The end of the cave features a ceiling breakdown with massive litter accumulation from the forest above (Fig. <xref ref-type="fig" rid="F15">15C</xref>). In the rainy season, a river flows through the cave, and bats are present. The species appears to be narrowly endemic to its limestone karst system of the area, a pattern characteristic of many members of this genus in the Indochinese Peninsula.</p><fig id="F15" position="float" orientation="portrait"><object-id xmlns:xlink="http://www.w3.org/1999/xlink" content-type="doi" xlink:type="simple">10.3897/zookeys.1282.186746.figure15</object-id><object-id xmlns:xlink="http://www.w3.org/1999/xlink" content-type="arpha" xlink:type="simple">5820E51E-F7A6-58E8-94B2-793FF8EAF57F</object-id><label>Figure 15.</label><caption><p>Habitats of new <italic><tp:taxon-name><tp:taxon-name-part taxon-name-part-type="genus" reg="Sellanucheza">Sellanucheza</tp:taxon-name-part></tp:taxon-name></italic> species from Laos. <bold>A, B</bold>. Tham Mankhone cave (type locality of <italic><tp:taxon-name><tp:taxon-name-part taxon-name-part-type="genus" reg="Sellanucheza">S.</tp:taxon-name-part> <tp:taxon-name-part taxon-name-part-type="species" reg="longispina">longispina</tp:taxon-name-part></tp:taxon-name></italic>); <bold>A</bold>. General view of the main hall, with large parts covered with sand; <bold>B</bold>. The end of the cave showing a high-up opening (window) connecting to the surrounding jungle; <bold>C, D</bold>. Tham Kamouk cave (type locality of <italic>S. Ancorata</italic>); <bold>C</bold>. The end of the cave showing a ceiling breakdown with massive litter accumulation from the forest above; <bold>D</bold>. General view of the large-halled limestone cave. Photographs by P. Jäger.</p></caption><graphic xmlns:xlink="http://www.w3.org/1999/xlink" xlink:href="zookeys-1282-339_article-186746__-g015.jpg" id="oo_1691214.jpg" position="float" orientation="portrait" xlink:type="simple"><uri content-type="original_file" xlink:type="simple">https://binary.pensoft.net/fig/1691214</uri></graphic></fig></tp:treatment-sec><tp:treatment-sec sec-type="Etymology"><title>Etymology.</title><p>To emphasize the characteristic anchor-shaped (trifid) tip of the solenophore; adjective.</p></tp:treatment-sec><tp:treatment-sec><!--Section generated to contain objects referenced in tp:taxon-treatment.--><fig id="F11" position="float" orientation="portrait"><object-id xmlns:xlink="http://www.w3.org/1999/xlink" content-type="doi" xlink:type="simple">10.3897/zookeys.1282.186746.figure11</object-id><object-id xmlns:xlink="http://www.w3.org/1999/xlink" content-type="arpha" xlink:type="simple">3D5F1B61-F328-5D9A-B7C6-FD598D7BD0DE</object-id><label>Figure 11.</label><caption><p><italic><tp:taxon-name><tp:taxon-name-part taxon-name-part-type="genus" reg="Sellanucheza">Sellanucheza</tp:taxon-name-part> <tp:taxon-name-part taxon-name-part-type="species" reg="longispina">longispina</tp:taxon-name-part></tp:taxon-name></italic> sp. nov., ♂ holotype, left gonopod. <bold>A–F</bold>. Mesal, submesal, subanterior, lateral, anterior and posterior views, respectively. Abbreviations: <abbrev xmlns:xlink="http://www.w3.org/1999/xlink" xlink:title="process A" xlink:type="simple">pa</abbrev> = process A, <abbrev xmlns:xlink="http://www.w3.org/1999/xlink" xlink:title="process B" xlink:type="simple">pb</abbrev> = process B, <abbrev xmlns:xlink="http://www.w3.org/1999/xlink" xlink:title="femorite" xlink:type="simple">fe</abbrev> = femorite, <abbrev xmlns:xlink="http://www.w3.org/1999/xlink" xlink:title="prefemoral part" xlink:type="simple">pfe</abbrev> = prefemoral part, <abbrev xmlns:xlink="http://www.w3.org/1999/xlink" xlink:title="solenomere" xlink:type="simple">sl</abbrev> = solenomere, <abbrev xmlns:xlink="http://www.w3.org/1999/xlink" xlink:title="solenophore" xlink:type="simple">sph</abbrev> = solenophore. Scale bars: 0.5 mm.</p></caption><graphic xmlns:xlink="http://www.w3.org/1999/xlink" xlink:href="zookeys-1282-339_article-186746__-g011.jpg" id="oo_1691210.jpg" position="float" orientation="portrait" xlink:type="simple"><uri content-type="original_file" xlink:type="simple">https://binary.pensoft.net/fig/1691210</uri></graphic></fig></tp:treatment-sec></tp:taxon-treatment>
